# Supplementary material for: Correlation between Metabolic Parameters and Warfarin Dose in Patients with Heart Valve Replacement of Different Genotypes
Source: Rev Cardiovasc Med. 2024 Apr 1;25(4):128. doi: 10.31083/j.rcm2504128 (PMC11264039; doi:10.31083/j.rcm2504128)
Supplement: Supplementary file 1 [file 2153-8174-25-4-128-s1.zip]

Archive with 4 entries (3 files):
- 2153-8174-25-4-128-s1/
- 2153-8174-25-4-128-s1/Data 1.xlsx
- 2153-8174-25-4-128-s1/Data 2.pdf
- 2153-8174-25-4-128-s1/Data 3.pdf
