# Supplementary material for: Correlation between Metabolic Parameters and Warfarin Dose in Patients with Heart Valve Replacement of Different Genotypes
Source: Rev Cardiovasc Med. 2024 Apr 1;25(4):128. doi: 10.31083/j.rcm2504128 (PMC11264039; doi:10.31083/j.rcm2504128)
Supplement: Supplementary file 1 [file 2153-8174-25-4-128-s1.zip › 2153-8174-25-4-128-s1/Data 1.xlsx]

## Sheet: Data summary
	ID	AVR	MVR	AVR+MVR	TVR	CYP2C9（*1/*1）	CYP2C9（*1/*3）	CYP2C9（*3/*3）	VKORC1(GG)	VKORC1(GA)	VKORC1(AA)	Weight(kg)	Height(cm)	BSA (m2)	Age	Sex	Ethnicity	ALT	ALT(9-50 IU/L）	AST	AST（15-40 IU/L)	TP	TP (65.0-85.0 g/L)	ALB	ALB (40.0-55.0 g/L)	Warfarin dose(mg/day)	CYP2C9（*1/*1）+VKORC1(AA)	CYP2C9（*1/*1）+VKORC1(GA)	CYP2C9（*1/*1）+VKORC1(GG)	CYP2C9（*1/*3）+VKORC1(AA)	CYP2C9（*1/*3）+VKORC1(GA)	CYP2C9（*1/*3）+VKORC1(GG)	CYP2C9（*3/*3）+VKORC1(AA)	CYP2C9（*3/*3）+VKORC1(GA)	CYP2C9（*3/*3）+VKORC1(GG)	ALP (IU/L)（50-135 IU/L）	ALP	GGT (IU/L)（7-45 IU/L）	GGT	BUN (mmol/L)（3.10-8.80 mmol/L）	BUN	Cr (µmol/L)（41-81 µmol/L）	Cr	UA (µmol/L)（150-430 µmol/L）	UA	Tca (mmol/L)（2.11-2.52 mmol/L）	Tca
1	F70435	0	1	0	0	1	0	0	0	0	1	55	155	1.6176	66	0	1	1	22	0	71	0	67	0	35.4	1.25	2	1	1	1	0	0	1	0	0	61	1	27	1	11.97	0	65	1	268	1	2.16	1
2	F71563	0	0	1	0	0	1	0	0	0	1	55	160	1.6481	45	0	1	1	22	0	54	1	73.9	0	38.6	1.55	1	0	0	2	1	1	1	0	0	68	1	22	1	13.77	0	74	1	483	0	2.06	0
3	F70909	1	0	0	0	1	0	0	0	0	1	77	165	1.9514	43	1	1	1	13	1	23	1	68.7	0	37.6	2.5	2	1	1	1	0	0	1	0	0	67	1	28	1	11.07	0	78	1	354	1	2.27	1
4	F70626	1	0	0	0	1	0	0	0	0	1	75	170	1.9571	40	1	1	1	35	1	28	1	67	0	39.8	4.375	2	1	1	1	0	0	1	0	0	71	1	29	1	7.25	1	56	1	349	1	2.4	1
5	F70985	0	1	0	0	1	0	0	0	1	0	65.5	163	1.7966	46	0	1	1	34	0	47	1	77.1	1	44.7	4.6875	1	2	1	0	1	0	0	1	0	42	0	46	0	13.15	0	57	1	397	1	2.32	1
6	F71561	1	0	0	0	1	0	0	0	0	1	62	172	1.8081	34	1	1	1	15	0	41	0	53.6	0	36	3.4375	2	1	1	1	0	0	1	0	0	51	1	9	1	10.19	0	91	0	216	1	2.15	1
7	F71198	0	0	1	0	1	0	0	0	0	1	81	175	2.062	52	1	1	1	31	1	25	0	58.2	0	35.9	3.125	2	1	1	1	0	0	1	0	0	78	1	18	1	6.39	1	70	1	351	1	2.23	1
8	F70992	0	0	1	0	1	0	0	0	1	0	65	168	1.8209	52	1	1	1	22	1	33	1	66.9	0	37.4	5.3125	1	2	1	0	1	0	0	1	0	46	0	17	1	8.83	0	73	1	379	1	2.06	0
9	F73439	1	0	0	0	1	0	0	0	1	0	55	162	1.6603	63	1	1	1	17	0	62	0	61	0	38.5	5.625	1	2	1	0	1	0	0	1	0	37	0	11	1	13.91	0	138	0	515	0	2.4	1
10	F73360	1	0	0	0	1	0	0	0	0	1	80	182	2.0923	29	1	1	1	38	0	53	1	70.4	1	45.3	3.125	2	1	1	1	0	0	1	0	0	56	1	273	0	6.35	1	78	1	356	1	2.18	1
11	F73792	0	1	0	0	1	0	0	0	1	0	58	161	1.6914	52	1	1	1	19	1	38	1	69.8	0	33.5	2.5	1	2	1	0	1	0	0	1	0	141	0	88	0	8.4	1	88	0	388	1	2.18	1
12	F62553	0	0	1	0	1	0	0	0	0	1	50	156	1.5617	55	0	1	1	26	0	84	1	68.2	0	37.6	1.55	2	1	1	1	0	0	1	0	0	57	1	29	1	16.18	0	57	1	333	1	2.12	1
13	F02360	0	1	0	0	1	0	0	0	0	1	55.5	155	1.6238	67	0	1	0	8	0	45	1	71.2	1	40.1	2.5	2	1	1	1	0	0	1	0	0	47	0	32	1	25.12	0	124	0	321	1	2.35	1
14	F52692	0	1	0	0	1	0	0	0	1	0	70	170	1.8951	48	1	1	0	63	0	60	1	69.8	0	32.9	3.4375	1	2	1	0	1	0	0	1	0	113	0	194	0	3.21	1	57	1	225	1	2.3	1
15	F76469	0	1	0	0	1	0	0	0	0	1	48	155	1.5308	60	0	1	1	22	0	66	0	64.4	0	32.3	2.5	2	1	1	1	0	0	1	0	0	296	0	261	0	4.73	1	63	1	351	1	2.22	1
16	F75894	1	0	0	0	1	0	0	0	1	0	64	185	1.9122	20	1	1	1	16	1	40	1	71	1	40.6	2.5	1	2	1	0	1	0	0	1	0	55	1	16	1	5.61	1	63	1	236	1	2.35	1
17	F75409	0	1	0	0	1	0	0	0	0	1	71	172	1.9197	62	1	1	1	25	0	49	0	61	0	33.9	3.25	2	1	1	1	0	0	1	0	0	69	1	34	1	23.93	0	94	0	401	1	2.1	0
18	F75642	0	1	0	0	1	0	0	0	0	1	60	173	1.7894	69	1	1	1	26	1	33	0	63.8	0	34.8	2.175	2	1	1	1	0	0	1	0	0	121	1	106	0	7.61	1	66	1	269	1	2.15	1
19	F75368	1	0	0	0	1	0	0	0	0	1	58	163	1.7036	59	0	1	0	86	0	175	0	54.3	0	34.1	2.5	2	1	1	1	0	0	1	0	0	128	1	110	0	12.8	0	139	0	197	1	2.41	1
20	F76422	0	1	0	0	1	0	0	0	0	1	73	170	1.9323	52	1	1	1	11	1	40	1	69.2	1	40.8	3.75	2	1	1	1	0	0	1	0	0	64	1	47	0	6.74	1	75	1	312	1	2.36	1
21	F76281	0	1	0	0	0	1	0	0	0	1	71	175	1.938	49	1	1	1	28	0	81	1	70.1	1	42.4	2.5	1	0	0	2	1	1	1	0	0	66	1	89	0	20.09	0	150	0	352	1	2.25	1
22	F75873	0	1	0	0	1	0	0	0	0	1	60	170	1.7711	37	0	1	1	14	0	50	0	62.7	0	35.3	2.5	2	1	1	1	0	0	1	0	0	60	1	17	1	7.48	1	58	1	346	1	2.19	1
23	F72674	1	0	0	0	1	0	0	0	1	0	90	167	2.1248	47	0	1	1	22	0	46	1	66.4	0	34.7	4.6875	1	2	1	0	1	0	0	1	0	56	1	59	0	5.21	1	78	1	265	1	2.36	1
24	F78377	0	0	1	0	1	0	0	0	0	1	81	178	2.0803	44	1	1	1	27	1	25	0	60.8	0	33.8	3.125	2	1	1	1	0	0	1	0	0	37	0	58	0	6.35	1	81	1	412	1	2.5	1
25	F77195	1	0	0	0	1	0	0	0	0	1	63	170	1.8083	46	1	1	1	25	1	22	1	75.8	0	35.2	4.0625	2	1	1	1	0	0	1	0	0	77	1	33	1	7.12	1	52	1	368	1	2.56	0
26	F77799	1	0	0	0	0	1	0	0	0	1	81	170	2.0315	57	1	1	1	47	1	26	1	75.4	0	37.4	2.5	1	0	0	2	1	1	1	0	0	134	1	317	0	4.32	1	65	1	354	1	2.14	1
27	F78115	0	1	0	0	1	0	0	0	0	1	59	155	1.6672	50	0	1	0	7	1	24	0	55	0	30.5	2.5	2	1	1	1	0	0	1	0	0	69	1	24	1	7.5	1	75	1	296	1	2.51	1
28	F78349	1	0	0	0	1	0	0	0	1	0	58	173	1.7646	47	0	1	1	34	1	26	1	68.4	0	36.5	2.81	1	2	1	0	1	0	0	1	0	130	1	70	0	5.33	1	82	1	285	1	2.45	1
29	F78707	1	0	0	0	0	1	0	0	0	1	90	185	2.2346	60	1	1	1	17	0	12	0	64.6	0	33.8	3.125	1	0	0	2	1	1	1	0	0	58	1	34	1	4.69	1	43	1	274	1	2.16	1
30	C63168	1	0	0	0	1	0	0	0	1	0	50	165	1.6166	50	0	1	1	18	1	24	1	68.8	1	40.1	3.4375	1	2	1	0	1	0	0	1	0	68	1	30	1	4.46	1	48	1	158	1	2.19	1
31	F79956	0	0	0	1	0	1	0	0	0	1	58	165	1.7158	50	1	1	1	12	0	11	1	70	0	35.8	2.175	1	0	0	2	1	1	1	0	0	35	0	36	1	3.98	1	65	1	361	1	2.17	1
32	F78613	1	0	0	0	1	0	0	0	0	1	73	173	1.9506	38	1	1	0	93	0	41	1	75.6	0	37.9	2.81	2	1	1	1	0	0	1	0	0	109	1	139	0	5.68	1	54	1	258	1	2.19	1
33	F79357	0	1	0	0	1	0	0	0	0	1	62	162	1.7471	54	0	1	0	51	1	18	0	62.5	0	31.5	2.81	2	1	1	1	0	0	1	0	0	77	1	75	0	3.33	1	62	1	194	1	2.11	1
34	F81129	1	0	0	0	1	0	0	0	0	1	74	162	1.8959	35	0	1	1	22	0	42	0	64.2	0	38.6	3.75	2	1	1	1	0	0	1	0	0	37	0	18	1	13.06	0	45	1	198	1	2.25	1
35	F80075	0	1	0	0	1	0	0	0	0	1	68	155	1.7788	59	0	1	1	29	1	27	0	59.4	0	33.9	2.81	2	1	1	1	0	0	1	0	0	63	1	81	0	6.82	1	71	1	325	1	2.31	1
36	F81287	1	0	0	0	1	0	0	0	1	0	80	173	2.0374	51	1	1	1	42	1	30	1	62.1	0	32.1	3.125	1	2	1	0	1	0	0	1	0	208	0	122	0	6.66	1	77	1	210	1	2.01	0
37	F81555	1	0	0	0	1	0	0	0	1	0	84	184	2.1541	57	1	1	1	29	1	22	1	66.5	0	36.9	5	1	2	1	0	1	0	0	1	0	62	1	42	1	3.83	1	57	1	155	1	2.28	1
38	F80304	1	0	0	0	1	0	0	0	0	1	70	170	1.8951	53	1	1	1	36	0	41	0	59.1	0	34.8	2.5	2	1	1	1	0	0	1	0	0	63	1	39	1	9.04	0	67	1	235	1	2.13	1
39	F81680	0	1	0	0	1	0	0	0	0	1	49	160	1.5737	56	0	1	1	20	0	40	0	89.6	1	49.3	3.125	2	1	1	1	0	0	1	0	0	99	1	50	0	23.22	0	88	0	364	1	2.65	0
40	F76586	1	0	0	0	1	0	0	0	0	1	67	172	1.8701	22	1	1	0	7	1	27	1	66.3	0	37.3	2.5	2	1	1	1	0	0	1	0	0	75	1	35	1	8.19	1	59	1	502	0	2.56	0
41	F68380	0	1	0	0	1	0	0	0	1	0	52	162	1.6231	42	0	1	1	20	1	22	1	71.1	0	36.1	5	1	2	1	0	1	0	0	1	0	55	1	35	1	10.16	0	74	1	295	1	2.58	0
42	F51852	1	0	0	0	1	0	0	0	1	0	41	156	1.4501	34	0	1	0	56	1	28	0	59.3	0	36	2.81	1	2	1	0	1	0	0	1	0	54	1	44	1	3.77	1	41	1	385	1	2.65	0
43	F85016	0	0	1	0	1	0	0	0	1	0	83	176	2.0929	50	1	1	1	26	1	24	0	59.1	0	36.1	5	1	2	1	0	1	0	0	1	0	46	0	22	1	10.45	0	73	1	315	1	2.45	1
44	F85334	0	1	0	0	0	1	0	0	0	1	44	152	1.4629	66	0	1	1	26	1	36	1	66.6	0	38.5	1.85	1	0	0	2	1	1	1	0	0	61	1	31	1	5.53	1	46	1	259	1	2.25	1
45	F85662	1	0	0	0	1	0	0	0	0	1	42	165	1.5174	26	1	1	1	22	1	39	0	64.7	0	38.5	3.125	2	1	1	1	0	0	1	0	0	51	1	21	1	12.51	0	83	0	437	0	2.27	1
46	F80049	1	0	0	0	1	0	0	0	0	1	63	176	1.8449	44	1	1	1	12	1	16	1	70.1	0	34	3.75	2	1	1	1	0	0	1	0	0	96	1	31	1	8.62	1	78	1	233	1	2.45	1
47	F85460	1	0	0	0	1	0	0	0	0	1	90	175	2.1736	26	1	1	0	87	1	35	1	72	0	31.9	2.81	2	1	1	1	0	0	1	0	0	151	0	103	0	6.16	1	80	1	341	1	2.19	1
48	F85741	0	0	1	0	1	0	0	0	0	1	50	150	1.5251	47	0	1	1	16	1	21	0	63.6	0	35	3.125	2	1	1	1	0	0	1	0	0	73	1	18	1	7	1	54	1	220	1	2.31	1
49	F85755	1	0	0	0	1	0	0	0	0	1	68	165	1.8398	37	1	1	0	65	0	43	1	65	0	35.9	3.75	2	1	1	1	0	0	1	0	0	122	1	208	0	6.41	1	68	1	398	1	2.52	1
50	F86110	0	1	0	0	1	0	0	0	0	1	55	160	1.6481	56	0	1	1	25	0	52	1	73.5	0	39.3	2.5	2	1	1	1	0	0	1	0	0	81	1	29	1	8.06	1	56	1	196	1	2.28	1
51	F86210	0	1	0	0	1	0	0	0	0	1	70	179	1.95	50	1	1	1	17	1	21	0	64.4	0	33.3	3.125	2	1	1	1	0	0	1	0	0	47	0	13	1	7.25	1	66	1	259	1	2.15	1
52	F85582	1	0	0	0	1	0	0	0	0	1	57	160	1.6729	52	0	1	1	21	1	17	1	70.4	0	34.6	2.5	2	1	1	1	0	0	1	0	0	63	1	27	1	4.06	1	65	1	161	1	2.2	1
53	F86299	0	1	0	0	1	0	0	0	0	1	68	155	1.7788	54	0	1	0	190	0	109	1	69	0	37.4	2.5	2	1	1	1	0	0	1	0	0	65	1	71	0	6.88	1	77	1	341	1	2.26	1
54	F87084	0	1	0	0	0	1	0	0	0	1	62	160	1.7349	57	1	1	1	23	0	49	0	63.8	0	37.2	2	1	0	0	2	1	1	1	0	0	76	1	36	1	6.71	1	64	1	315	1	2.61	1
55	F29248	1	0	0	0	1	0	0	0	0	1	60	160	1.7101	18	1	1	1	50	0	193	0	62.4	0	37.8	3.4375	2	1	1	1	0	0	1	0	0	67	1	19	1	10.77	0	90	0	213	1	2.51	1
56	859952	0	1	0	0	0	1	0	0	0	1	53	156	1.5989	59	0	1	1	36	0	67	1	72.3	1	42.4	3.75	1	0	0	2	1	1	1	0	0	78	1	32	1	4.35	1	47	1	361	1	2.14	1
57	F87197	1	0	0	0	1	0	0	0	0	1	90	175	2.1736	59	1	1	0	219	0	95	1	66.5	0	35.8	2.5	2	1	1	1	0	0	1	0	0	281	0	169	0	8.16	1	98	0	304	1	2.16	1
58	F87360	0	0	1	0	1	0	0	0	0	1	74	170	1.9447	52	1	1	0	67	1	37	1	66.2	0	35.5	3.4375	2	1	1	1	0	0	1	0	0	93	1	135	0	6.74	1	80	1	320	1	2.14	1
59	F87282	1	0	0	0	1	0	0	0	0	1	71	160	1.8465	57	1	1	1	37	0	94	1	65	0	35.8	2.5	2	1	1	1	0	0	1	0	0	65	1	42	1	13.32	0	197	0	459	0	2.36	1
60	F87867	1	0	0	0	1	0	0	0	0	1	63	160	1.7473	55	0	1	1	24	1	37	0	62.6	0	31.2	4.375	2	1	1	1	0	0	1	0	0	58	1	27	1	7.56	1	78	1	269	1	2.26	1
61	F88034	0	1	0	0	1	0	0	0	0	1	58	162	1.6975	64	1	1	0	176	0	78	0	63.4	0	32.1	3.75	2	1	1	1	0	0	1	0	0	87	1	106	0	17.05	0	161	0	583	0	1.89	0
62	F87461	1	0	0	0	1	0	0	0	0	1	70	178	1.9439	43	1	1	0	122	0	48	1	75.7	1	40	2.5	2	1	1	1	0	0	1	0	0	173	0	119	0	6	1	57	1	370	1	2.24	1
63	F88483	1	0	0	0	1	0	0	0	0	1	68	172	1.8825	31	1	1	0	98	0	99	1	84.8	1	47.7	2.5	2	1	1	1	0	0	1	0	0	121	1	191	0	9.98	0	95	0	451	0	2.4	1
64	F88229	0	0	1	0	1	0	0	0	1	0	62	176	1.8325	47	1	1	1	28	1	27	1	70.5	0	33.6	3.75	1	2	1	0	1	0	0	1	0	94	1	222	0	6.91	1	72	1	278	1	2.13	1
65	F87847	1	0	0	0	0	1	0	0	0	1	64	180	1.8817	67	1	1	1	33	1	29	0	60.1	0	32.1	3.75	1	0	0	2	1	1	1	0	0	66	1	29	1	6.55	1	65	1	298	1	2.65	1
66	F89274	1	0	0	0	1	0	0	0	0	1	75	172	1.9693	46	1	1	1	49	0	112	0	64.5	0	37.5	3.75	2	1	1	1	0	0	1	0	0	135	1	111	0	6.95	1	68	1	92	1	2.2	1
67	F88338	0	0	1	0	1	0	0	0	0	1	81	175	2.062	57	1	1	1	18	1	16	0	57.3	0	29.1	3.4375	2	1	1	1	0	0	1	0	0	79	1	37	1	5.86	1	76	1	296	1	2.36	1
68	F88466	0	0	1	0	1	0	0	0	0	1	71	155	1.816	65	0	1	1	34	1	27	0	64.1	0	31.7	3.4375	2	1	1	1	0	0	1	0	0	85	1	61	0	4.31	1	89	0	293	1	1.97	0
69	F50774	1	0	0	0	1	0	0	0	0	1	54	161	1.6418	60	0	1	1	9	1	23	1	66.2	1	40.6	2.5	2	1	1	1	0	0	1	0	0	56	1	19	1	16.67	0	60	1	409	1	2.24	1
70	F89236	1	0	0	0	1	0	0	0	1	0	63	163	1.7656	50	0	1	0	222	0	152	0	50.1	0	28.8	3.125	1	2	1	0	1	0	0	1	0	106	1	87	0	10.38	0	389	0	897	0	2.36	1
71	F89802	1	0	0	0	1	0	0	0	0	1	62	170	1.7959	54	1	1	1	18	0	47	0	60.4	0	39	3.125	2	1	1	1	0	0	1	0	0	44	0	15	1	17.54	0	125	0	206	1	2.41	1
72	F89474	1	0	0	0	1	0	0	0	0	1	54	165	1.6662	58	0	1	1	20	0	37	1	71.6	0	34.6	3.75	2	1	1	1	0	0	1	0	0	81	1	24	1	12.16	0	63	1	246	1	2.5	1
73	F86297	0	1	0	0	1	0	0	0	0	1	76	158	1.8963	54	0	1	1	26	1	23	0	59.1	0	30.1	3.4375	2	1	1	1	0	0	1	0	0	44	0	76	0	3.43	1	39	1	215	1	2.12	1
74	F90010	1	0	0	0	1	0	0	0	0	1	61	163	1.7408	45	1	1	0	77	1	27	1	68.9	0	36.1	2.5	2	1	1	1	0	0	1	0	0	63	1	95	0	6.76	1	109	0	454	0	2.32	1
75	F90148	0	1	0	0	1	0	0	0	0	1	55	159	1.642	59	0	1	1	38	0	44	0	53.8	0	33.1	2.5	2	1	1	1	0	0	1	0	0	102	1	121	0	6.75	1	58	1	361	1	2.29	1
76	F88241	0	1	0	0	1	0	0	0	0	1	48	150	1.5003	65	0	1	1	16	1	26	1	75.5	0	36	1.55	2	1	1	1	0	0	1	0	0	81	1	76	0	35.16	0	180	0	729	0	1.92	0
77	F90158	1	0	0	0	1	0	0	0	0	1	60	160	1.7101	45	0	1	1	13	1	23	1	65.2	0	32.5	5.3125	2	1	1	1	0	0	1	0	0	84	1	12	1	7.36	1	44	1	269	1	2.02	1
78	F90169	0	0	1	0	1	0	0	0	0	1	65	173	1.8514	67	1	1	1	30	1	33	1	67	0	37.6	2.5	2	1	1	1	0	0	1	0	0	157	0	165	0	7.12	1	65	1	365	1	2.19	1
79	F71846	1	0	0	0	1	0	0	0	0	1	75	175	1.9876	50	1	1	0	56	0	46	1	71.9	1	41	3.125	2	1	1	1	0	0	1	0	0	65	1	53	0	11.16	0	82	0	421	1	2.23	1
80	F67043	0	1	0	0	1	0	0	0	0	1	74	168	1.9325	64	0	1	1	27	0	85	0	59.2	0	34.7	2.5	2	1	1	1	0	0	1	0	0	61	1	14	1	5.94	1	52	1	278	1	2.35	1
81	C08038	1	0	0	0	1	0	0	0	0	1	75	165	1.9266	55	1	1	1	40	1	32	0	60.4	0	32.7	3.4375	2	1	1	1	0	0	1	0	0	88	1	149	0	7.71	1	341	0	211	1	1.97	0
82	F91124	1	0	0	0	1	0	0	0	0	1	83	170	2.0563	51	1	1	1	40	0	72	0	64.1	0	36.6	3.75	2	1	1	1	0	0	1	0	0	70	1	216	0	3.56	1	35	1	325	1	2.41	1
83	F90931	1	0	0	0	1	0	0	0	0	1	52	168	1.6597	24	1	1	0	126	0	59	0	58.1	0	34.5	3.75	2	1	1	1	0	0	1	0	0	52	1	34	1	6.18	1	58	1	247	1	2.07	0
84	F86467	1	0	0	0	1	0	0	0	0	1	77	172	1.9941	53	1	1	1	76	0	129	0	59	0	34.4	2.5	2	1	1	1	0	0	1	0	0	46	0	16	1	17.61	0	136	0	251	1	2.25	1
85	F91856	1	0	0	0	0	1	0	0	0	1	77	174	2.0063	63	1	1	1	45	1	33	1	75.6	0	32.4	1.55	1	0	0	2	1	1	1	0	0	83	1	30	1	7.37	1	79	1	316	1	2.36	1
86	F81116	0	1	0	0	0	1	0	0	0	1	79	170	2.0067	55	1	1	1	36	1	40	0	64.2	0	29.2	2.81	1	0	0	2	1	1	1	0	0	97	1	193	0	5.99	1	87	0	345	1	2.29	1
87	F92111	0	1	0	0	1	0	0	0	0	1	67	175	1.8884	53	1	1	1	43	0	86	1	65.7	1	41.1	0.75	2	1	1	1	0	0	1	0	0	55	1	54	0	10.57	0	71	1	311	1	2.33	1
88	794785	0	1	0	0	1	0	0	0	1	0	43	160	1.4993	34	0	1	1	26	1	19	0	58.9	0	30.2	3.125	1	2	1	0	1	0	0	1	0	100	1	99	0	8.05	1	58	1	289	1	2.51	1
89	A47127	0	0	1	0	0	1	0	0	0	1	56	166	1.6971	49	0	1	1	23	0	39	1	67	0	36.1	2.175	1	0	0	2	1	1	1	0	0	147	0	95	0	6.94	1	61	1	363	1	2.6	1
90	F74624	0	0	1	0	1	0	0	0	1	0	85	175	2.1116	45	1	1	0	53	0	54	0	60.8	0	33.9	2.5	1	2	1	0	1	0	0	1	0	55	1	31	1	7.06	1	105	0	390	1	2.1	0
91	F93225	0	0	1	0	1	0	0	0	0	1	73	164	1.8957	55	0	1	1	14	1	32	0	58.2	0	32.5	1.55	2	1	1	1	0	0	1	0	0	94	1	22	1	9	1	85	0	625	0	2	0
92	F93480	1	0	0	0	1	0	0	0	0	1	65	160	1.7721	49	1	1	1	31	1	34	0	62.2	0	31.2	3.4375	2	1	1	1	0	0	1	0	0	72	1	61	0	10.9	0	159	0	259	1	1.96	0
93	F92950	1	0	0	0	1	0	0	0	0	1	65	178	1.8819	27	1	1	1	22	0	41	1	71	1	47.3	5	2	1	1	1	0	0	1	0	0	63	1	20	1	9.38	0	90	0	285	1	2.41	1
94	F92617	1	0	0	0	1	0	0	0	0	1	50	160	1.5861	44	0	1	1	16	1	34	1	66.9	0	36.2	3.75	2	1	1	1	0	0	1	0	0	49	0	13	1	6.43	1	53	1	246	1	2.43	1
95	F60250	0	0	1	0	1	0	0	0	0	1	60	156	1.6857	50	0	1	1	23	1	32	0	64.3	0	36.5	3.125	2	1	1	1	0	0	1	0	0	50	1	32	1	6.47	1	80	1	293	1	2.12	1
96	F94759	1	0	0	0	1	0	0	0	0	1	59	165	1.7282	52	1	1	0	67	1	20	0	54.8	0	32.5	2.5	2	1	1	1	0	0	1	0	0	65	1	26	1	12.25	0	66	1	305	1	2.07	0
97	F83249	0	1	0	0	1	0	0	0	0	1	50	153	1.5434	53	0	1	1	29	0	73	1	66.8	0	37.8	1.25	2	1	1	1	0	0	1	0	0	60	1	16	1	7.17	1	50	1	315	1	2.36	1
98	F95027	1	0	0	0	1	0	0	0	0	1	56	175	1.752	22	0	1	1	34	0	92	1	66.7	0	39.1	3.125	2	1	1	1	0	0	1	0	0	60	1	15	1	8.97	0	62	1	368	1	2.41	1
99	F91495	1	0	0	0	1	0	0	0	0	1	59	156	1.6733	49	0	1	1	19	1	30	0	55	0	31.8	2.5	2	1	1	1	0	0	1	0	0	60	1	21	1	5.09	1	44	1	287	1	2	0
100	F94997	1	0	0	0	1	0	0	0	0	1	70	167	1.8768	61	1	1	1	42	0	41	1	70.5	0	34.4	3.125	2	1	1	1	0	0	1	0	0	71	1	19	1	5.56	1	59	1	297	1	2.21	1
101	797566	1	0	0	0	1	0	0	0	0	1	60	165	1.7406	51	0	1	1	18	1	18	1	70.7	0	31.7	2.5	2	1	1	1	0	0	1	0	0	57	1	37	1	6.13	1	88	0	545	0	2.15	1
102	F95291	0	0	1	0	1	0	0	0	0	1	57	164	1.6973	51	0	1	1	38	1	36	1	65.3	1	42.2	3.4375	2	1	1	1	0	0	1	0	0	87	1	180	0	9.11	0	81	1	392	1	2.34	1
103	F95454	1	0	0	0	1	0	0	0	0	1	63	173	1.8266	48	1	1	1	20	1	17	0	59.3	0	36.3	3.125	2	1	1	1	0	0	1	0	0	61	1	45	1	7.02	1	66	1	371	1	2.5	1
104	F95741	1	0	0	0	0	1	0	0	0	1	55	158	1.6359	55	0	1	1	38	0	48	0	62.5	0	35.4	0.75	1	0	0	2	1	1	1	0	0	49	0	46	0	9.58	0	64	1	360	1	2.15	1
105	F95735	0	1	0	0	1	0	0	0	0	1	73	173	1.9506	34	1	1	1	18	0	49	1	61.1	0	35.2	3.4375	2	1	1	1	0	0	1	0	0	56	1	18	1	5.83	1	62	1	365	1	2.14	1
106	F95918	0	1	0	0	1	0	0	1	0	0	60	158	1.6979	45	0	1	1	18	1	38	1	67.8	0	38.6	2.5	1	1	2	0	0	1	0	0	1	56	1	24	1	5.08	1	65	1	355	1	2.36	1
107	F97146	0	0	1	0	1	0	0	0	0	1	65	175	1.8636	51	1	1	1	16	1	19	1	69	0	39.8	2.175	2	1	1	1	0	0	1	0	0	63	1	34	1	5.12	1	69	1	349	1	2.21	1
108	F88176	0	1	0	0	0	1	0	0	0	1	58	163	1.7036	45	0	1	1	20	1	37	1	69	0	36	1.85	1	0	0	2	1	1	1	0	0	52	1	15	1	7.93	1	66	1	286	1	2.33	1
109	F97831	1	0	0	0	1	0	0	0	0	1	60	163	1.7284	44	0	1	1	15	1	31	0	64.3	0	37.5	3.4375	2	1	1	1	0	0	1	0	0	41	0	13	1	9.45	0	71	1	155	1	2.13	1
110	F97838	1	0	0	0	0	1	0	0	0	1	44	149	1.4446	32	0	1	0	8	1	18	1	83.6	1	41.1	2	1	0	0	2	1	1	1	0	0	68	1	42	1	7.53	1	54	1	322	1	2.54	1
111	F96855	0	0	1	0	0	1	0	0	0	1	72	167	1.9016	54	1	1	0	76	0	82	1	74.4	0	37.1	2.5	1	0	0	2	1	1	1	0	0	93	1	165	0	14.36	0	120	0	513	0	2.15	1
112	F97396	1	0	0	0	1	0	0	0	1	0	56	160	1.6605	31	0	1	1	26	1	16	1	67.2	0	38.8	2.5	1	2	1	0	1	0	0	1	0	56	1	58	0	5.66	1	46	1	171	1	2.3	1
113	F97660	0	0	1	0	1	0	0	0	0	1	61	163	1.7408	60	1	1	0	65	0	48	1	76.2	1	43.2	2.5	2	1	1	1	0	0	1	0	0	77	1	109	0	18.18	0	102	0	458	0	2.25	1
114	F75950	0	0	1	0	1	0	0	0	0	1	50	165	1.6166	36	0	1	1	19	0	74	0	63.4	0	36.4	3.75	2	1	1	1	0	0	1	0	0	51	1	13	1	5.64	1	53	1	355	1	2.65	1
115	F98560	1	0	0	0	1	0	0	0	1	0	80	176	2.0557	61	1	1	1	46	1	36	1	69.5	0	34.4	5.625	1	2	1	0	1	0	0	1	0	66	1	25	1	6.64	1	76	1	262	1	2.11	1
116	F98901	1	0	0	0	1	0	0	0	1	0	68	161	1.8154	51	0	1	0	41	1	29	1	65.9	0	36.3	3.75	1	2	1	0	1	0	0	1	0	107	1	105	0	4.02	1	50	1	360	1	2.47	1
117	F99129	1	0	0	0	1	0	0	0	0	1	80	185	2.1106	34	1	1	0	163	0	102	1	68.4	0	35.8	4.0625	2	1	1	1	0	0	1	0	0	246	0	140	0	6.83	1	67	1	273	1	2.26	1
118	F99081	0	0	1	0	1	0	0	0	0	1	56	160	1.6605	61	1	1	1	19	1	25	1	71.7	0	35.4	3.125	2	1	1	1	0	0	1	0	0	79	1	23	1	7.32	1	77	1	366	1	2.45	1
119	F98287	0	0	1	0	0	1	0	0	0	1	71	168	1.8953	40	0	1	1	19	0	60	0	60.3	0	32.7	2.5	1	0	0	2	1	1	1	0	0	46	0	12	1	8.29	1	88	0	259	1	2.38	1
120	F98729	0	0	0	1	1	0	0	0	0	1	45	160	1.5241	38	1	1	1	13	1	18	1	78.5	1	34.4	3.4375	2	1	1	1	0	0	1	0	0	97	1	47	0	4.74	1	54	1	381	1	2.7	0
121	F97332	1	0	0	0	1	0	0	0	0	1	80	167	2.0008	46	1	1	0	53	1	29	1	70	0	38.6	3.4375	2	1	1	1	0	0	1	0	0	144	0	243	0	6.02	1	69	1	320	1	2.34	1
122	F98874	0	1	0	0	1	0	0	0	0	1	50	173	1.6654	21	1	1	1	26	1	19	1	67.8	0	36.9	1.25	2	1	1	1	0	0	1	0	0	122	1	80	0	4.21	1	40	1	152	1	2.65	0
123	F84958	0	0	1	0	1	0	0	0	0	1	75	170	1.9571	55	1	1	1	12	1	28	0	62.9	0	33.1	3.125	2	1	1	1	0	0	1	0	0	68	1	51	0	5.47	1	100	0	327	1	2.48	1
124	G01406	1	0	0	0	1	0	0	0	0	1	74	174	1.9691	54	1	1	1	37	1	31	1	76.7	1	40.8	2.5	2	1	1	1	0	0	1	0	0	105	1	65	0	5.84	1	77	1	297	1	2.43	1
125	G02763	1	0	0	0	1	0	0	0	0	1	84	172	2.0809	32	1	1	1	44	1	34	0	63.6	1	41.1	2.5	2	1	1	1	0	0	1	0	0	103	1	278	0	7.82	1	69	1	426	1	2.26	1
126	G01416	1	0	0	0	1	0	0	0	0	1	62	158	1.7227	52	1	1	1	12	1	16	1	71.5	0	39.2	3.4375	2	1	1	1	0	0	1	0	0	70	1	30	1	4.68	1	55	1	415	1	2.5	1
127	G02365	0	1	0	0	1	0	0	0	0	1	70	158	1.8219	53	0	1	1	17	0	47	0	63.4	0	35	1.55	2	1	1	1	0	0	1	0	0	65	1	34	1	10.83	0	54	1	362	1	2.41	1
128	G01621	0	1	0	0	1	0	0	0	0	1	65	165	1.8026	57	0	1	0	8	1	13	0	59.8	0	33.6	2.5	2	1	1	1	0	0	1	0	0	69	1	63	0	10.89	0	52	1	328	1	2.39	1
129	F70336	0	1	0	0	0	1	0	0	0	1	63	168	1.7961	53	0	1	1	36	0	55	1	66.9	0	34.9	1.25	1	0	0	2	1	1	1	0	0	86	1	64	0	8.2	1	48	1	224	1	2.18	1
130	G01719	1	0	0	0	1	0	0	0	0	1	80	176	2.0557	29	1	1	1	23	1	20	1	67.1	1	42.5	3.125	2	1	1	1	0	0	1	0	0	39	0	27	1	4.64	1	60	1	201	1	2.35	1
131	G01289	1	0	0	0	1	0	0	0	0	1	120	183	2.5944	35	1	1	1	18	1	30	1	68.2	0	39.3	2.81	2	1	1	1	0	0	1	0	0	63	1	55	0	6.52	1	77	1	425	1	2.44	1
132	G01500	1	0	0	0	1	0	0	0	0	1	55	170	1.7091	54	1	1	1	26	0	43	0	61.1	0	36.3	2.5	2	1	1	1	0	0	1	0	0	85	1	58	0	8.86	0	52	1	180	1	2.3	1
133	G02346	1	0	0	0	0	1	0	0	1	0	66	178	1.8943	58	1	1	1	17	1	37	0	56.9	0	33.6	2.5	0	1	0	1	2	1	0	1	0	47	0	27	1	6.25	1	78	1	360	1	2.22	1
134	G02265	1	0	0	0	1	0	0	0	0	1	100	180	2.3281	52	1	1	1	13	1	39	0	58.4	0	33.6	3	2	1	1	1	0	0	1	0	0	46	0	18	1	10.16	0	111	0	404	1	2.26	1
135	G02395	0	0	1	0	1	0	0	0	1	0	69	168	1.8705	52	1	1	1	24	0	91	0	58.8	0	34.1	3.125	1	2	1	0	1	0	0	1	0	54	1	23	1	7.54	1	79	1	425	1	2.35	1
136	G02774	0	0	1	0	1	0	0	0	0	1	63	170	1.8083	50	1	1	1	12	1	20	1	52.6	0	28.3	2.5	2	1	1	1	0	0	1	0	0	66	1	58	0	8.58	1	66	1	357	1	2.16	1
137	G03986	0	1	0	0	1	0	0	0	0	1	54	155	1.6052	58	0	1	1	19	1	28	1	65.1	0	34.3	2.175	2	1	1	1	0	0	1	0	0	78	1	60	0	8.05	1	50	1	275	1	2.27	1
138	G02075	0	1	0	0	1	0	0	0	0	1	62	160	1.7349	58	0	1	1	18	0	57	1	75	1	40.9	2.5	2	1	1	1	0	0	1	0	0	52	1	37	1	7.61	1	54	1	351	1	2.25	1
139	G02407	0	1	0	0	0	1	0	0	0	1	40	150	1.4011	52	0	1	0	6	1	30	1	81.1	1	41.4	1.25	1	0	0	2	1	1	1	0	0	66	1	84	0	7.62	1	69	1	289	1	2.33	1
140	G04221	1	0	0	0	0	1	0	0	0	1	68	171	1.8764	47	1	1	1	49	1	19	1	71.8	0	34.5	2.5	1	0	0	2	1	1	1	0	0	83	1	75	0	15.03	0	96	0	315	1	2.46	1
141	G04232	0	0	1	0	1	0	0	0	0	1	75	170	1.9571	57	1	1	1	30	0	50	0	64.7	0	36.8	2.5	2	1	1	1	0	0	1	0	0	61	1	26	1	4.96	1	77	1	368	1	2.16	1
142	A28328	0	1	0	0	1	0	0	0	0	1	54	150	1.5747	38	0	1	1	21	0	75	1	74.9	1	41.3	2.175	2	1	1	1	0	0	1	0	0	68	1	26	1	5.68	1	59	1	426	1	2.18	1
143	F61397	0	1	0	0	1	0	0	0	0	1	60	169	1.765	47	1	1	1	28	0	87	0	62.3	0	37.1	2.5	2	1	1	1	0	0	1	0	0	54	1	30	1	6.12	1	61	1	352	1	2.36	1
144	G04213	0	1	0	0	1	0	0	0	0	1	72	176	1.9565	52	1	1	1	11	0	11	1	74	0	36.5	2.5	2	1	1	1	0	0	1	0	0	107	1	48	0	3.49	1	63	1	409	1	2.41	1
145	G08439	1	0	0	0	1	0	0	0	0	1	45	155	1.4936	53	0	1	0	5	1	19	1	71	0	35.7	3.125	2	1	1	1	0	0	1	0	0	80	1	56	0	7.21	1	40	1	201	1	2.5	1
146	G05304	1	0	0	0	1	0	0	0	1	0	58	160	1.6853	45	0	1	0	45	1	20	0	64.9	0	33	2.5	1	2	1	0	1	0	0	1	0	45	1	34	1	5.63	1	47	1	356	1	2.34	1
147	G01949	1	0	0	0	1	0	0	0	0	1	74	176	1.9813	48	1	1	1	30	0	86	0	52.3	0	29.6	2.5	2	1	1	1	0	0	1	0	0	18	0	19	1	10.94	0	86	1	324	1	2.09	0
148	G06609	0	0	1	0	0	1	0	0	1	0	60	170	1.7711	50	0	1	1	19	0	81	0	59.6	0	33.6	2.81	0	1	0	1	2	1	0	1	0	55	1	22	1	6.91	1	57	1	107	1	2.18	1
149	G06468	1	0	0	0	1	0	0	0	0	1	55	175	1.7396	30	1	1	1	22	1	29	0	64	0	35.7	3.125	2	1	1	1	0	0	1	0	0	64	1	22	1	9.44	1	61	1	366	1	2.26	1
150	G05666	0	1	0	0	1	0	0	0	0	1	65	165	1.8026	54	1	1	1	27	0	42	0	59.8	0	34.6	3.125	2	1	1	1	0	0	1	0	0	80	1	208	0	7.65	1	54	1	355	1	2.43	1
151	G05810	1	0	0	0	1	0	0	0	0	1	75	172	1.9693	46	1	1	1	47	0	42	1	68.3	0	36.9	3.125	2	1	1	1	0	0	1	0	0	68	1	65	0	6.29	1	88	0	329	1	2.36	1
152	G04825	0	0	1	0	1	0	0	0	0	1	52	160	1.6109	56	0	1	1	14	1	17	1	69	0	35.5	2.5	2	1	1	1	0	0	1	0	0	61	1	31	1	7.52	1	51	1	287	1	2.35	1
153	G05879	0	0	1	0	1	0	0	0	0	1	59	164	1.7221	21	1	1	0	80	1	30	1	76.3	0	32.1	3.125	2	1	1	1	0	0	1	0	0	95	1	81	0	3.23	1	55	1	335	1	2.26	1
154	G05442	1	0	0	0	1	0	0	0	0	1	50	160	1.5861	42	1	1	1	22	1	39	0	62	0	33.4	3.75	2	1	1	1	0	0	1	0	0	54	1	12	1	11.39	0	102	0	228	1	2.38	1
155	G06735	0	0	1		1	0	0	0	0	1	63	165	1.7778	56	0	1	1	22	1	28	1	72.4	0	33.7	2.5	2	1	1	1	0	0	1	0	0	83	1	71	0	13.72	0	66	1	329	1	2.41	1
156	G06830	1	0	0	0	1	0	0	0	1	0	68	171	1.8764	40	1	1	0	53	1	37	1	67.5	0	36.9	2.5	1	2	1	0	1	0	0	1	0	107	1	157	0	9.16	1	69	1	384	1	2.17	1
157	G08029	0	1	0	0	1	0	0	0	0	1	62.5	172	1.8143	36	1	1	1	9	1	28	1	70.6	0	39.4	4.6875	2	1	1	1	0	0	1	0	0	68	1	19	1	10.39	0	80	1	252	1	2.38	1
158	G06560	1	0	0	0	1	0	0	0	0	1	63	162	1.7595	57	1	1	1	29	1	32	0	64.9	0	34.4	2.5	2	1	1	1	0	0	1	0	0	56	1	24	1	13.21	0	78	1	218	1	2.18	1
159	G07226	1	0	0	0	1	0	0	0	0	1	69	175	1.9132	32	1	1	0	105	0	48	1	67.1	0	36.6	3.75	2	1	1	1	0	0	1	0	0	73	1	35	1	6.36	1	79	1	295	1	2.5	1
160	D88096	1	0	0	0	1	0	0	0	0	1	60	175	1.8016	39	1	1	1	27	0	58	0	60.4	0	32	2.5	2	1	1	1	0	0	1	0	0	73	1	48	0	9.34	1	78	1	240	1	2.44	1
161	G07492	1	0	0	0	1	0	0	0	1	0	50	149	1.519	54	0	1	1	11	1	23	1	70.2	0	36	3.125	1	2	1	0	1	0	0	1	0	115	1	90	0	9.85	1	91	0	229	1	2.36	1
162	G08555	1	0	0	0	0	1	0	0	0	1	90	180	2.2041	42	1	1	1	15	1	24	0	60.1	0	37.3	3.125	1	0	0	2	1	1	1	0	0	38	0	28	1	8.27	1	86	0	314	1	2.51	1
163	G09239	1	0	0	0	1	0	0	0	1	0	54	155	1.6052	42	0	1	1	22	0	54	1	70	1	43.5	2.5	1	2	1	0	1	0	0	1	0	42	0	21	1	9.79	1	51	1	352	1	2.33	1
164	G08936	1	0	0	0	1	0	0	0	1	0	74	183	2.024	26	1	1	1	43	1	36	1	72.6	0	37.5	2.5	1	2	1	0	1	0	0	1	0	93	1	103	0	5.32	1	49	1	429	1	2.5	1
165	G06420	0	0	1	0	1	0	0	0	0	1	59	159	1.6916	45	0	1	1	25	1	35	1	74.2	1	35.6	2.5	2	1	1	1	0	0	1	0	0	100	1	128	0	6.12	1	58	1	280	1	2.41	1
166	G10557	1	0	0	0	1	0	0	0	0	1	73	173	1.9506	38	1	1	0	100	0	85	1	65.6	0	39	2.175	2	1	1	1	0	0	1	0	0	65	1	35	1	7.31	1	78	1	362	1	2.46	1
167	G09707	0	1	0	0	1	0	0	0	1	0	87	172	2.1181	52	1	1	1	46	1	36	0	62.3	0	34.1	5	1	2	1	0	1	0	0	1	0	84	1	95	0	5.24	1	63	1	358	1	2.3	1
168	G09574	0	1	0	0	1	0	0	0	0	1	90	162	2.0943	57	0	1	1	33	0	45	1	65.3	0	36.2	2.5	2	1	1	1	0	0	1	0	0	73	1	63	0	4.36	1	71	1	261	1	2.29	1
169	765357	1	0	0	0	1	0	0	0	0	1	60	174	1.7955	46	0	1	0	86	0	55	1	65.3	0	39	1.25	2	1	1	1	0	0	1	0	0	44	0	69	0	6.09	1	70	1	249	1	2.44	1
170	F34461	1	0	0	0	1	0	0	0	0	1	66	170	1.8455	46	1	1	1	21	0	43	1	68.2	0	39.1	1.25	2	1	1	1	0	0	1	0	0	93	1	35	1	10.46	0	94	0	283	1	2.38	1
171	G17616	1	0	0	0	1	0	0	0	1	0	96	175	2.248	55	1	1	1	47	1	22	0	60	0	32.5	3.75	1	2	1	0	1	0	0	1	0	95	1	250	0	6.52	1	68	1	275	1	2.16	1
172	G20156	1	0	0	0	1	0	0	0	0	1	46	150	1.4755	59	0	1	0	118	0	59	0	64.6	0	30.3	3.75	2	1	1	1	0	0	1	0	0	134	1	101	0	3.9	1	37	1	197	1	2.15	1
173	G20389	1	0	0	0	1	0	0	0	0	1	67	172	1.8701	29	1	1	1	43	1	32	1	73.8	0	37.5	3.125	2	1	1	1	0	0	1	0	0	65	1	66	0	9.09	0	96	0	387	1	2.58	0
174	G20490	1	0	0	0	1	0	0	0	0	1	81	174	2.0559	47	1	1	0	73	1	33	0	61.7	0	32.6	3.125	2	1	1	1	0	0	1	0	0	149	0	142	0	7.33	1	73	1	298	1	2.43	1
175	G20675	1	0	0	0	1	0	0	0	0	1	66	175	1.876	44	1	1	1	21	0	59	1	66.1	1	41.5	3.125	2	1	1	1	0	0	1	0	0	51	1	33	1	11.31	0	81	1	284	1	2.36	1
176	G20568	1	0	0	0	1	0	0	0	0	1	61	167	1.7652	49	1	1	1	40	1	20	1	72.1	0	36.2	4.375	2	1	1	1	0	0	1	0	0	97	1	145	0	7.16	1	56	1	215	1	2.25	1
177	G21103	1	0	0	0	1	0	0	0	0	1	81.5	167	2.0194	64	1	1	1	18	1	21	1	68.3	0	32.5	3.75	2	1	1	1	0	0	1	0	0	95	1	89	0	10.56	0	150	0	292	1	2.29	1
178	G21226	1	0	0	0	1	0	0	0	0	1	86	185	2.185	31	1	1	1	12	1	20	1	68.9	0	36.3	3.125	2	1	1	1	0	0	1	0	0	82	1	35	1	12.24	0	118	0	435	0	2.22	1
179	G21212	1	0	0	0	1	0	0	0	0	1	74	177	1.9874	40	1	1	0	77	0	58	0	60.1	0	34.4	3	2	1	1	1	0	0	1	0	0	99	1	294	0	5.83	1	67	1	247	1	2.24	1
180	G21174	1	0	0	0	1	0	0	0	0	1	71	171	1.9136	43	1	1	1	21	1	20	0	61	0	33.3	2.5	2	1	1	1	0	0	1	0	0	76	1	62	0	4.68	1	58	1	353	1	2.51	1
181	B91367	0	1	0	0	1	0	0	0	0	1	49	162	1.5859	48	0	1	0	56	0	52	1	68.9	0	37.9	2.5	2	1	1	1	0	0	1	0	0	81	1	39	1	12.38	0	73	1	465	0	2.16	1
182	G21344	0	0	1	0	1	0	0	0	1	0	60	160	1.7101	56	0	1	0	68	0	50	0	59.4	0	28.5	2.5	1	2	1	0	1	0	0	1	0	169	0	126	0	6.35	1	69	1	335	1	2.28	1
183	G22609	1	0	0	0	1	0	0	0	0	1	54	158	1.6235	44	0	1	1	18	1	32	0	57.9	0	31.3	2.5	2	1	1	1	0	0	1	0	0	69	1	21	1	8.49	1	50	1	252	1	2.2	1
184	G22389	0	1	0	0	1	0	0	0	0	1	59.5	158	1.6917	49	0	1	0	210	0	71	1	75.5	1	44.3	2.5	2	1	1	1	0	0	1	0	0	122	1	57	0	3.32	1	65	1	296	1	2.16	1
185	G22324	0	1	0	0	1	0	0	0	0	1	64	160	1.7597	55	0	1	1	15	1	15	1	62.3	1	33.6	3.4375	2	1	1	1	0	0	1	0	0	74	1	56	0	5.42	1	59	1	205	1	2.35	1
186	G22620	0	0	1	0	1	0	0	0	0	1	60	160	1.7101	53	0	1	1	21	1	25	1	69.7	0	39.6	3.75	2	1	1	1	0	0	1	0	0	92	1	119	0	4.52	1	68	1	365	1	2.17	1
187	G22997	1	0	0	0	1	0	0	0	1	0	68	155	1.7788	43	1	1	1	41	0	79	0	59.4	0	34.7	3.75	1	2	1	0	1	0	0	1	0	39	0	74	0	11.54	0	150	0	539	0	2.25	1
188	G22840	0	0	1	0	1	0	0	0	0	1	53	153	1.5806	57	0	1	1	47	0	93	0	64.1	0	37.6	4.0625	2	1	1	1	0	0	1	0	0	55	1	40	1	13.9	0	70	1	423	1	2.45	1
189	G22162	1	0	0	0	1	0	0	0	1	0	61	172	1.7957	64	1	1	0	54	0	75	0	47.2	0	22.4	2.5	1	2	1	0	1	0	0	1	0	78	1	20	1	46.3	0	229	0	405	1	2.28	1
190	G24232	1	0	0	0	1	0	0	0	1	0	72	178	1.9687	37	1	1	1	18	0	43	0	55.8	0	34.6	2.5	1	2	1	0	1	0	0	1	0	61	1	11	1	3.65	1	75	1	365	1	2.1	0
191	G26110	1	0	0	0	1	0	0	0	0	1	70	169	1.889	56	1	1	1	9	0	117	0	43.9	0	28.4	2.5	2	1	1	1	0	0	1	0	0	114	1	21	1	62.84	0	127	0	632	0	2.15	1
192	G26723	1	0	0	0	1	0	0	0	1	0	65	171	1.8392	51	1	1	0	70	0	41	0	63	0	33	2.5	1	2	1	0	1	0	0	1	0	137	0	158	0	18.34	0	98	0	335	1	2.65	0
193	G26494	1	0	0	0	1	0	0	0	0	1	82.5	175	2.0806	53	1	1	1	12	0	10	0	62.5	0	33.5	3.75	2	1	1	1	0	0	1	0	0	68	1	50	0	12.15	0	51	1	217	1	2.08	0
194	G27117	1	0	0	0	1	0	0	0	1	0	51	163	1.6168	51	0	1	1	17	1	32	0	63.1	0	36.8	6.75	1	2	1	0	1	0	0	1	0	66	1	15	1	16.4	0	65	1	213	1	2.33	1
195	G27027	1	0	0	0	1	0	0	0	0	1	70	170	1.8951	49	1	1	0	154	0	80	0	64.5	0	31.7	2.5	2	1	1	1	0	0	1	0	0	75	1	34	1	5.26	1	71	1	228	1	2.41	1
196	F99360	0	1	0	0	1	0	0	0	1	0	95	175	2.2356	55	1	1	0	112	0	98	1	75.4	1	42.2	5	1	2	1	0	1	0	0	1	0	91	1	40	1	12.46	0	95	0	373	1	2.36	1
197	F25748	1	0	0	0	1	0	0	0	0	1	70	170	1.8951	58	1	1	1	24	1	20	0	59.7	0	31.2	3.75	2	1	1	1	0	0	1	0	0	80	1	57	0	5.26	1	78	1	294	1	2.52	0
198	F97913	1	0	0	0	0	1	0	1	0	0	73	170	1.9323	55	1	1	1	39	1	40	0	63.1	0	35.7	3.75	0	0	1	1	1	2	0	0	1	95	1	155	0	11.64	0	68	1	391	1	2.61	0
199	G34395	0	0	1	0	1	0	0	0	0	1	75	170	1.9571	53	1	1	1	21	0	49	1	70.8	0	35.9	2.5	2	1	1	1	0	0	1	0	0	71	1	28	1	8.19	0	74	1	282	1	2.58	0
200	G34325	1	0	0	0	1	0	0	0	0	1	98	180	2.3033	59	1	1	0	53	0	48	1	67.1	0	37.2	2.5	2	1	1	1	0	0	1	0	0	104	1	42	1	9.78	0	77	1	360	1	2.4	1
201	G20229	0	1	0	0	1	0	0	0	0	1	70	170	1.8951	15	1	1	1	15	1	21	1	66.6	0	37.6	2.5	2	1	1	1	0	0	1	0	0	111	1	24	1	7.26	1	44	1	351	1	2.19	1
202	G21048	1	0	0	0	1	0	0	0	0	1	52.5	144	1.5195	12	1	1	1	17	0	47	1	65	0	39.5	2.5	2	1	1	1	0	0	1	0	0	137	0	15	1	7.72	1	36	1	323	1	2.35	1
203	G30484	0	1	0	0	1	0	0	1	0	0	60	163	1.7284	47	0	0	1	19	1	14	1	73.6	0	37	2.5	1	1	2	0	0	1	0	0	1	73	1	36	1	11.12	0	41	1	358	1	2.44	1
204	G31328	0	0	1	0	1	0	0	0	1	0	65	162	1.7843	53	0	1	1	39	1	33	0	63.9	0	32.6	3.125	1	2	1	0	1	0	0	1	0	142	0	179	0	6.78	1	68	1	372	1	2.23	1
205	G25675	1	0	0	0	1	0	0	1	0	0	90	174	2.1675	20	1	1	0	70	1	36	1	68.8	0	29.1	3.75	1	1	2	0	0	1	0	0	1	101	1	128	0	4.61	1	66	1	360	1	2.34	1
206	G31832	1	0	0	0	1	0	0	0	0	1	65	171	1.8392	50	0	0	1	20	1	34	1	69.4	0	38.9	2.5	2	1	1	1	0	0	1	0	0	59	1	22	1	8.11	0	42	1	395	1	2.16	1
207	G31501	1	0	0	0	1	0	0	0	0	1	79	160	1.9457	57	1	1	1	21	1	28	0	61.4	0	35.1	3.75	2	1	1	1	0	0	1	0	0	53	1	20	1	9.65	0	72	1	344	1	2.18	1
208	G34306	1	0	0	0	1	0	0	0	1	0	61	158	1.7103	48	0	1	1	22	1	40	1	65.7	0	36.4	4.375	1	2	1	0	1	0	0	1	0	75	1	49	0	8.77	0	75	1	298	1	2.25	1
209	G33633	0	0	1	0	1	0	0	0	0	1	58	163	1.7036	50	0	1	0	175	0	202	1	70.1	0	37.6	3.75	2	1	1	1	0	0	1	0	0	113	1	39	1	6.35	1	63	1	368	1	2.32	1
210	G34493	1	0	0	0	0	1	0	0	1	0	65	171	1.8392	47	1	1	1	35	1	39	1	72.4	0	36	3.125	0	1	0	1	2	1	0	1	0	157	0	205	0	7.52	1	54	1	345	1	2.13	1
211	G35278	1	0	0	0	1	0	0	0	0	1	62	170	1.7959	56	1	1	0	79	1	40	0	55.9	0	30	1.85	2	1	1	1	0	0	1	0	0	156	0	145	0	6.39	1	62	1	423	1	2.25	1
212	G36757	1	0	0	0	1	0	0	0	0	1	92	178	2.2167	48	1	1	1	47	1	38	0	62.5	0	39.5	3.4375	2	1	1	1	0	0	1	0	0	44	0	163	0	8.25	1	52	1	305	1	2.36	1
213	G36720	1	0	0	0	1	0	0	0	0	1	72	168	1.9077	40	1	1	1	47	1	26	1	71.7	0	37.1	2.5	2	1	1	1	0	0	1	0	0	106	1	95	0	9.1	0	71	1	251	1	2.14	1
214	G36356	1	0	0	0	1	0	0	0	0	1	79	172	2.0189	33	1	1	1	21	0	42	0	58.4	0	35	3.75	2	1	1	1	0	0	1	0	0	73	1	27	1	10.9	0	69	1	253	1	2.32	1
215	G38423	1	0	0	0	0	1	0	0	0	1	59	161	1.7038	19	1	1	1	27	1	21	0	57.1	0	31.3	1.25	1	0	0	2	1	1	1	0	0	79	1	45	1	5.38	1	90	1	244	1	2.29	1
216	G39455	1	0	0	0	1	0	0	0	0	1	63	165	1.7778	49	1	1	0	198	0	75	0	55.2	0	31.2	2.5	2	1	1	1	0	0	1	0	0	65	1	32	1	8.74	1	56	1	369	1	2.33	1
217	G41826	0	1	0	0	1	0	0	0	0	1	82	158	1.9707	50	0	1	1	15	1	13	0	63.1	0	31.8	1.25	2	1	1	1	0	0	1	0	0	62	1	24	1	3.29	1	51	1	350	1	2.46	1
218	G42972	0	0	1	0	1	0	0	0	0	1	74	163	1.902	47	0	1	0	46	1	33	1	71.4	0	35.3	2.5	2	1	1	1	0	0	1	0	0	177	0	162	0	6.92	1	69	1	401	1	2.26	1
219	G43605	0	0	1	0	1	0	0	0	0	1	62	156	1.7105	57	0	1	1	19	1	30	0	58.5	0	28.6	3.4375	2	1	1	1	0	0	1	0	0	58	1	67	0	6.04	1	58	1	350	1	2.44	1
220	G43708	1	0	0	0	1	0	0	0	1	0	62	170	1.7959	53	1	1	1	31	1	27	0	64.7	0	36.3	3.75	1	2	1	0	1	0	0	1	0	115	1	202	0	4.85	1	68	1	189	1	2.31	1
221	E92144	1	0	0	0	1	0	0	0	0	1	46	152	1.4877	59	0	1	0	60	1	34	1	77.8	0	33.9	1.85	2	1	1	1	0	0	1	0	0	101	1	56	0	6.58	1	46	1	265	1	2.39	1
222	G47507	1	0	0	0	1	0	0	0	0	1	58	166	1.7219	63	1	1	1	16	1	19	0	52.5	0	31	2.5	2	1	1	1	0	0	1	0	0	63	1	27	1	6.32	1	73	1	352	1	2.5	1
223	G47406	0	0	1	0	1	0	0	0	0	1	51	155	1.568	45	0	1	1	30	1	20	1	68.1	1	33.1	1.85	2	1	1	1	0	0	1	0	0	90	1	30	1	5.86	1	82	0	298	1	2.46	1
224	G48998	1	0	0	0	1	0	0	0	0	1	52	156	1.5865	31	0	1	0	54	0	81	1	66.1	0	36.6	3.75	2	1	1	1	0	0	1	0	0	69	1	50	1	7.25	1	66	1	265	1	2.34	1
225	880313	1	0	0	0	1	0	0	0	0	1	84	185	2.1602	25	1	0	0	97	1	38	0	64.7	0	34	3.4375	2	1	1	1	0	0	1	0	0	171	0	174	0	4.35	1	50	1	346	1	2.19	1
226	G50468	0	0	1	0	1	0	0	0	0	1	63	156	1.7229	58	0	1	0	47	0	49	0	58.3	0	30	2.81	2	1	1	1	0	0	1	0	0	79	1	57	0	5.24	1	61	1	298	1	2.43	1
227	G51626	1	0	0	0	1	0	0	0	0	1	71	173	1.9258	38	1	1	1	17	1	17	1	76.9	0	33.5	2.5	2	1	1	1	0	0	1	0	0	134	1	73	0	6.98	1	69	1	288	1	2.3	1
228	G53235	0	1	0	0	1	0	0	0	0	1	50	157	1.5678	52	0	1	0	47	0	58	1	66.2	0	37.5	2.5	2	1	1	1	0	0	1	0	0	108	1	85	0	16.04	0	81	1	365	1	2.26	1
229	E17234	1	0	0	0	1	0	0	0	0	1	59	168	1.7465	24	1	1	1	16	1	25	0	62.1	0	36.3	2.5	2	1	1	1	0	0	1	0	0	59	1	22	1	5.68	1	56	1	350	1	2.36	1
230	G55257	1	0	0	0	1	0	0	0	0	1	55	162	1.6603	39	1	1	1	14	1	18	1	66.8	0	36.3	3.125	2	1	1	1	0	0	1	0	0	72	1	46	1	8.32	1	49	1	299	1	2.15	1
231	G55661	1	0	0	0	1	0	0	0	0	1	70	170	1.8951	37	1	1	1	34	1	27	1	73.9	1	41.4	2.5	2	1	1	1	0	0	1	0	0	117	1	131	0	4.36	1	86	0	371	1	2.06	1
232	G55602	0	0	0	1	1	0	0	0	0	1	73	175	1.9628	46	1	1	0	68	0	41	1	65.7	0	35.1	3.75	2	1	1	1	0	0	1	0	0	134	1	136	0	6.32	1	72	1	344	1	2.35	1
233	D36902	0	1	0	0	1	0	0	0	0	1	45	150	1.4631	51	0	1	1	17	1	25	1	67.3	0	31.5	2.175	2	1	1	1	0	0	1	0	0	83	1	26	1	5.98	1	46	1	255	1	2.46	1
234	G57745	1	0	0	0	1	0	0	0	1	0	63	172	1.8205	38	1	1	0	59	0	113	0	59.6	0	36	2.5	1	2	1	0	1	0	0	1	0	68	1	32	1	4.86	1	65	1	306	1	2.48	1
235	G56885	0	0	1	0	1	0	0	0	0	1	66	158	1.7723	58	0	1	1	14	1	19	1	65.4	0	35.5	2.81	2	1	1	1	0	0	1	0	0	102	1	66	0	5.71	1	56	1	413	1	2.31	1
236	G55561	1	0	0	0	1	0	0	0	0	1	62	168	1.7837	59	1	1	1	21	0	47	1	69.6	1	41.1	2.5	2	1	1	1	0	0	1	0	0	84	1	31	1	10.1	1	109	0	296	1	2.32	1
237	G58545	0	0	1	0	1	0	0	0	0	1	47.5	147	1.4758	37	0	1	1	33	0	99	1	74.8	1	43.2	1.85	2	1	1	1	0	0	1	0	0	56	1	65	0	8.05	1	62	1	320	1	2.39	1
238	G57798	1	0	0	0	1	0	0	0	0	1	75	188	2.0669	26	1	1	1	33	1	23	1	70.9	0	36.3	3.75	2	1	1	1	0	0	1	0	0	68	1	53	0	7.35	1	71	1	312	1	2.48	1
239	G27378	1	0	0	0	1	0	0	0	0	1	87	175	2.1364	30	1	1	1	11	1	17	0	63.8	0	35.5	2.5	2	1	1	1	0	0	1	0	0	83	1	97	0	6.54	1	36	1	422	1	2.44	1
240	G58073	0	0	1	0	1	0	0	0	1	0	50	155	1.5556	59	0	1	1	9	1	20	0	64.2	0	33.4	4.375	1	2	1	0	1	0	0	1	0	71	1	55	0	5.96	1	54	1	185	1	2.43	1
241	G58015	1	0	0	0	1	0	0	0	0	1	86	173	2.1118	38	1	1	0	53	0	47	0	63.7	0	35.2	3.75	2	1	1	1	0	0	1	0	0	139	0	124	0	6.17	1	92	1	322	1	2.25	1
242	G59314	0	1	0	0	1	0	0	0	1	0	47	155	1.5184	57	0	1	1	20	1	34	0	64.9	0	38.4	1.85	1	2	1	0	1	0	0	1	0	85	1	16	1	5.69	1	61	1	268	1	2.16	1
243	G58298	1	0	0	0	1	0	0	0	0	1	79	168	1.9945	21	1	1	1	32	1	35	1	67.1	0	38.5	2.25	2	1	1	1	0	0	1	0	0	57	1	76	0	5.87	1	55	1	392	1	2.08	1
244	F26537	0	1	0	0	1	0	0	0	0	1	98	180	2.3033	56	1	1	0	94	0	63	1	66.8	0	37.1	3.1253	2	1	1	1	0	0	1	0	0	139	0	96	0	6.38	1	49	1	364	1	2.32	1
245	F38549	1	0	0	0	1	0	0	0	1	0	68	173	1.8886	52	1	1	1	15	1	21	0	57.4	0	33.8	3.4375	1	2	1	0	1	0	0	1	0	58	1	50	0	8.21	1	61	1	315	1	2.25	1
246	F38514	1	0	0	0	1	0	0	0	1	0	66	172	1.8577	50	1	1	1	33	1	15	0	63.3	0	34.3	3.75	1	2	1	0	1	0	0	1	0	75	1	81	0	7.54	1	78	1	252	1	2.35	1
247	C38214	1	0	0	0	1	0	0	0	0	1	65	165	1.8026	52	0	1	0	6	0	12	1	65.4	0	32.4	3.4375	2	1	1	1	0	0	1	0	0	63	1	20	1	6.35	1	58	1	201	1	2.14	1
248	F39655	1	0	0	0	1	0	0	0	1	0	75	180	2.0181	52	1	1	1	20	0	11	1	66.8	0	36.2	6.875	1	2	1	0	1	0	0	1	0	58	1	19	1	5.24	1	68	1	312	1	2.32	1
249	F38625	1	0	0	0	1	0	0	0	0	1	75	178	2.0059	49	1	1	1	34	1	38	0	57	0	30	3.125	2	1	1	1	0	0	1	0	0	141	0	162	0	8.32	1	59	1	252	1	2.35	1
250	F40320	1	0	0	0	1	0	0	0	0	1	70	165	1.8646	33	1	1	1	18	1	24	0	54.4	0	34.5	3.75	2	1	1	1	0	0	1	0	0	40	1	17	1	4.95	1	54	1	369	1	2.19	1
251	F40212	1	0	0	0	1	0	0	0	0	1	60	178	1.8199	61	1	1	1	47	0	56	0	61.9	0	38.1	1.25	2	1	1	1	0	0	1	0	0	44	1	25	1	3.56	1	45	1	405	1	2.33	1
252	F38996	1	0	0	0	1	0	0	0	0	1	62	175	1.8264	54	1	1	0	77	0	62	1	66.6	0	35.2	2.5	2	1	1	1	0	0	1	0	0	73	1	28	1	8.65	1	70	1	426	1	2.19	1
253	F41847	1	0	0	0	1	0	0	0	0	1	70	172	1.9073	40	1	1	1	16	1	33	0	62	0	37.4	5.625	2	1	1	1	0	0	1	0	0	47	1	12	1	9.59	0	65	1	351	1	2.21	1
254	F42159	0	1	0	0	1	0	0	0	0	1	58	163	1.7036	47	0	1	1	21	0	49	0	63	0	37.4	3.125	2	1	1	1	0	0	1	0	0	52	1	39	1	3.65	1	66	1	328	1	2.22	1
255	F41436	1	0	0	0	1	0	0	0	0	1	82	170	2.0439	52	1	1	1	23	1	34	0	63.2	0	39.7	3.4375	2	1	1	1	0	0	1	0	0	59	1	23	1	8.15	1	59	1	366	1	2.26	1
256	F42317	0	1	0	0	0	1	0	0	0	1	55	163	1.6664	65	0	1	1	32	1	24	1	61.2	0	33.3	1.25	1	0	0	2	1	1	1	0	0	87	1	40	1	3.36	1	50	1	455	0	2.34	1
257	F41990	0	0	1	0	1	0	0	0	0	1	85	176	2.1177	50	1	1	1	41	1	40	1	76.1	1	42.9	2.5	2	1	1	1	0	0	1	0	0	134	1	124	0	5.69	1	85	1	366	1	2.43	1
258	F41598	1	0	0	0	1	0	0	0	0	1	65	164	1.7965	59	1	1	1	9	0	11	0	61.3	0	31.6	2.5	2	1	1	1	0	0	1	0	0	88	1	35	1	6.21	1	76	1	354	1	2.25	1
259	807741	1	0	0	0	1	0	0	0	0	1	73	163	1.8896	61	1	1	1	27	0	47	0	59.1	0	35.6	3.75	2	1	1	1	0	0	1	0	0	50	1	21	1	10.63	0	84	1	413	1	2.15	1
260	F42580	0	0	1	0	1	0	0	0	0	1	60	185	1.8626	53	0	1	1	16	1	19	0	55.8	0	32.8	2.5	2	1	1	1	0	0	1	0	0	68	1	37	1	2.66	1	38	1	124	0	2.09	1
261	F42586	1	0	0	0	1	0	0	0	0	1	81	162	1.9827	63	1	1	1	41	1	37	1	68.7	0	39.1	1.25	2	1	1	1	0	0	1	0	0	107	1	100	0	6.54	1	60	1	289	1	2.36	1
262	F44281	1	0	0	0	1	0	0	0	0	1	63	158	1.7351	58	1	1	1	45	0	45	1	61.2	0	34.7	3.125	2	1	1	1	0	0	1	0	0	53	1	37	1	5.32	1	75	1	268	1	2.42	1
263	F42674	1	0	0	0	1	0	0	0	0	1	67.5	161	1.8092	41	0	1	1	35	1	20	1	75.6	1	42.4	1.85	2	1	1	1	0	0	1	0	0	123	1	172	0	6.98	1	59	1	258	1	2.23	1
264	F44216	0	0	1	0	1	0	0	0	0	1	41	156	1.4501	52	0	1	1	16	1	25	0	51.3	0	32.4	1.85	2	1	1	1	0	0	1	0	0	71	1	36	1	7.21	1	45	1	398	1	2.15	1
265	F41061	0	1	0	0	1	0	0	0	0	1	55	163	1.6664	40	0	1	0	147	0	143	1	73.8	0	46.1	4.375	2	1	1	1	0	0	1	0	0	100	1	50	0	44.56	0	183	0	355	1	2.36	1
266	F43509	1	0	0	0	1	0	0	0	1	0	58	159	1.6792	49	1	1	0	156	0	56	1	75.7	1	42.7	4.375	1	2	1	0	1	0	0	1	0	129	1	160	0	4.29	1	70	1	267	1	2.59	0
267	F44824	0	0	1	0	1	0	0	0	1	0	70	169	1.889	58	1	1	1	22	1	49	0	56.6	0	32.4	2.5	1	2	1	0	1	0	0	1	0	51	1	16	1	3.25	1	56	1	274	1	2.25	1
268	F44468	0	0	1	0	1	0	0	0	0	1	62	164	1.7593	65	1	1	1	17	1	14	0	59.4	0	33	2.5	2	1	1	1	0	0	1	0	0	56	1	21	1	6.98	1	61	1	333	1	2.36	1
269	F44811	1	0	0	0	1	0	0	0	0	1	65	171	1.8392	57	1	1	1	32	0	102	0	86.9	1	44.2	3.75	2	1	1	1	0	0	1	0	0	128	1	39	1	3.25	1	59	1	352	1	2.31	1
270	F44562	1	0	0	0	1	0	0	0	0	1	70	172	1.9073	61	1	1	0	83	1	39	1	79.8	0	35	1.25	2	1	1	1	0	0	1	0	0	84	1	65	0	7.23	1	72	1	348	1	2.44	1
271	B76254	1	0	0	0	1	0	0	0	0	1	60	162	1.7223	55	1	1	0	157	0	148	1	68.3	1	40.2	1.25	2	1	1	1	0	0	1	0	0	117	1	67	0	6.55	1	77	1	189	1	2.22	1
272	F45545	0	0	1	0	1	0	0	0	0	1	71	170	1.9075	56	1	0	0	136	0	213	1	70.6	0	34.3	2.5	2	1	1	1	0	0	1	0	0	75	1	35	1	7.53	1	60	1	201	1	2.13	1
273	F45209	0	0	1	0	1	0	0	0	0	1	75	169	1.951	55	1	1	1	21	1	20	1	70	0	34.8	3.125	2	1	1	1	0	0	1	0	0	76	1	60	0	4.32	1	59	1	169	1	2.26	1
274	F45994	0	0	1	0	1	0	0	0	0	1	75	172	1.9693	37	1	1	0	152	0	71	0	56.8	0	33.9	3.75	2	1	1	1	0	0	1	0	0	177	0	148	0	3.98	1	48	1	280	1	2.31	1
275	F46222	1	0	0	0	1	0	0	0	1	0	60	162	1.7223	58	1	1	1	21	1	24	1	66.7	1	41.3	2.5	1	2	1	0	1	0	0	1	0	103	1	114	0	4.56	1	51	1	344	1	2.45	1
276	F46919	0	0	1	0	1	0	0	0	0	1	62	161	1.741	56	0	1	1	15	1	31	1	65	0	36.9	1.55	2	1	1	1	0	0	1	0	0	50	1	22	1	5.69	1	69	1	258	1	2.65	1
277	F46296	1	0	0	0	1	0	0	0	0	1	76	178	2.0183	56	1	1	1	15	1	18	1	67	0	39.9	2.5	2	1	1	1	0	0	1	0	0	106	1	270	0	6.78	1	72	1	260	1	2.51	1
278	F46850	0	0	1	0	1	0	0	0	0	1	62	164	1.7593	64	1	1	1	19	1	25	0	53.4	0	30.5	2.5	2	1	1	1	0	0	1	0	0	81	1	34	1	18.36	0	123	0	190	1	2.31	1
279	F48229	0	0	1	0	1	0	0	0	0	1	59	160	1.6977	52	0	1	1	17	1	23	0	60.6	0	33.1	2.5	2	1	1	1	0	0	1	0	0	74	1	49	0	6.98	1	88	0	325	1	2.12	1
280	F48129	0	0	1	0	0	1	0	0	0	1	60	158	1.6979	54	0	1	1	16	1	29	0	61.1	1	40.6	3.75	1	0	0	2	1	1	1	0	0	57	1	45	1	5.85	1	64	1	264	1	2.33	1
281	F46166	1	0	0	0	0	1	0	0	1	0	63	161	1.7534	58	0	1	1	24	1	24	0	58.2	1	41.3	3.125	0	1	0	1	2	1	0	1	0	47	0	19	1	3.65	1	59	1	218	1	2.45	1
282	F49179	1	0	0	0	1	0	0	0	0	1	68	165	1.8398	33	1	1	1	18	0	41	0	64	1	40	3.75	2	1	1	1	0	0	1	0	0	56	1	18	1	4.56	1	49	1	327	1	2.4	1
283	F48832	1	0	0	0	1	0	0	0	0	1	60	162	1.7223	44	1	1	1	18	1	20	1	68.9	0	34.7	3.75	2	1	1	1	0	0	1	0	0	68	1	60	0	7.65	1	81	1	350	1	2.08	0
284	F51692	0	0	0	1	1	0	0	0	0	1	70	173	1.9134	50	1	1	1	20	1	23	0	52.4	0	30.1	2.5	2	1	1	1	0	0	1	0	0	53	1	41	1	2.35	1	60	1	364	1	2.13	1
285	D53600	1	0	0	0	1	0	0	0	0	1	70	175	1.9256	30	1	1	1	24	1	40	0	56.7	0	35.7	3.75	2	1	1	1	0	0	1	0	0	46	0	14	1	6.52	1	55	1	258	1	2.38	1
286	A69862	0	0	1	0	1	0	0	0	0	1	83	181	2.1234	46	1	1	1	30	0	41	0	59.3	0	31.7	3.75	2	1	1	1	0	0	1	0	0	47	0	42	1	3.75	1	43	1	345	1	2.44	1
287	F52475	1	0	0	0	1	0	0	0	0	1	52	153	1.5682	26	0	1	1	15	1	31	0	54.2	0	29.6	2.5	2	1	1	1	0	0	1	0	0	71	1	55	0	8.22	1	46	1	431	1	2.26	1
288	F52345	0	0	1	0	1	0	0	0	0	1	82	174	2.0683	51	1	1	1	48	0	41	1	66.3	0	38.4	1.25	2	1	1	1	0	0	1	0	0	121	1	229	0	7.25	1	69	1	386	1	2.15	1
289	F51063	0	0	1	0	1	0	0	0	0	1	52	162	1.6231	55	0	1	0	127	0	90	0	38.6	0	24.8	3.75	2	1	1	1	0	0	1	0	0	75	1	109	0	6.98	1	71	1	246	1	2.26	1
290	F49012	0	1	0	0	1	0	0	0	0	1	60	170	1.7711	62	1	1	0	76	0	87	0	55.8	0	33.1	3.75	2	1	1	1	0	0	1	0	0	60	1	50	0	5.85	1	73	1	199	1	2.35	1
291	F46408	1	0	0	0	1	0	0	0	0	1	60	165	1.7406	64	1	1	0	98	0	70	0	54	0	31.8	2.5	2	1	1	1	0	0	1	0	0	50	1	71	0	6.01	1	65	1	466	0	2.44	1
292	F51532	1	0	0	0	0	1	0	0	0	1	62	170	1.7959	36	1	1	0	64	0	45	1	73	1	43.3	1.85	1	0	0	2	1	1	1	0	0	77	1	74	0	6.58	1	44	1	355	1	2.32	1
293	F51508	0	1	0	0	1	0	0	0	0	1	62	176	1.8325	58	0	1	1	14	1	31	0	64.2	0	35.4	1.25	2	1	1	1	0	0	1	0	0	50	1	20	1	12.4	0	53	1	260	1	2.45	1
294	F53048	1	0	0	0	1	0	0	0	0	1	70	162	1.8463	53	1	1	0	171	1	35	0	55.9	0	34.3	3.125	2	1	1	1	0	0	1	0	0	52	1	25	1	3.68	1	69	1	409	1	2.32	1
295	F52960	0	0	1	0	1	0	0	0	0	1	70	163	1.8524	64	1	1	1	21	1	27	0	63.7	0	34	2.5	2	1	1	1	0	0	1	0	0	70	1	77	0	4.52	1	77	1	369	1	2.44	1
296	F46697	0	0	1	0	1	0	0	0	0	1	61	175	1.814	64	1	1	1	13	1	29	1	73	0	32	1.25	2	1	1	1	0	0	1	0	0	81	1	81	0	3.65	1	52	1	291	1	2.12	1
297	F53305	0	0	1	0	1	0	0	0	1	0	60	172	1.7833	56	1	1	1	25	0	13	1	72	0	38	3.75	1	2	1	0	1	0	0	1	0	65	1	51	0	5.38	1	74	1	366	1	2.35	1
298	F38996	0	1	0	0	1	0	0	0	0	1	60	181	1.8382	55	1	1	1	20	1	19	0	59.6	0	36.3	2.5	2	1	1	1	0	0	1	0	0	61	1	35	1	9.17	0	53	1	402	1	2.48	1
299	F54686	1	0	0	0	1	0	0	0	0	1	79	176	2.0433	62	1	1	1	50	1	32	0	63.3	0	35.1	2.5	2	1	1	1	0	0	1	0	0	75	1	53	0	5.98	1	63	1	358	1	2.52	1
300	F53675	1	0	0	0	1	0	0	0	0	1	60	161	1.7162	32	0	1	1	11	0	12	1	71.3	1	41.6	3.75	2	1	1	1	0	0	1	0	0	53	1	22	1	8.23	1	58	1	310	1	2.05	0
301	F55592	1	0	0	0	1	0	0	0	0	1	60	168	1.7589	64	1	1	1	40	1	33	0	60.5	0	36.3	2.5	2	1	1	1	0	0	1	0	0	90	1	89	0	7.68	1	42	1	275	1	2.16	1
302	F54557	0	0	1	0	1	0	0	0	0	1	57	158	1.6607	55	0	1	0	65	0	56	1	72	0	41.7	3.75	2	1	1	1	0	0	1	0	0	96	1	65	0	6.98	1	36	1	298	1	2.1	0
303	F55940	0	1	0	0	1	0	0	0	1	0	60	155	1.6796	50	0	1	1	31	1	21	1	71.5	0	39.1	2.5	1	2	1	0	1	0	0	1	0	96	1	100	0	5.55	1	69	1	305	1	2.28	1
304	F55876	0	0	1	0	1	0	0	0	0	1	75	176	1.9937	32	1	1	1	26	0	59	0	63.2	0	38.6	2.5	2	1	1	1	0	0	1	0	0	50	1	22	1	6.89	1	85	0	422	1	2.36	1
305	F55820	1	0	0	0	1	0	0	0	0	1	58	158	1.6731	54	1	1	1	20	1	25	1	72.4	0	39.8	1.25	2	1	1	1	0	0	1	0	0	59	1	29	1	16.24	0	86	0	363	1	2.31	1
306	F56708	0	0	1	0	1	0	0	0	0	1	56	160	1.6605	36	0	1	0	44	0	41	1	68.2	1	41.9	3.125	2	1	1	1	0	0	1	0	0	50	1	39	1	7.58	1	58	1	290	1	2.09	1
307	F11947	0	1	0	0	0	1	0	0	0	1	70	176	1.9317	55	1	1	0	51	0	57	1	81.9	1	42.2	2.5	1	0	0	2	1	1	1	0	0	91	1	123	0	6.32	1	26	1	281	1	2.15	1
308	F56866	0	0	1	0	1	0	0	0	0	1	70	158	1.8219	47	0	1	0	78	0	72	0	63.2	0	38.7	3.125	2	1	1	1	0	0	1	0	0	81	1	111	0	3.86	1	47	1	353	1	2.23	1
309	F55352	1	0	0	0	1	0	0	0	0	1	60	165	1.7406	54	1	1	1	27	0	58	0	60.6	0	35.7	3.125	2	1	1	1	0	0	1	0	0	56	1	22	1	4.56	1	65	1	252	1	2.34	1
310	F56230	1	0	0	0	1	0	0	0	1	0	85	162	2.0323	56	1	1	1	34	1	33	0	84.6	0	36.4	4.375	1	2	1	0	1	0	0	1	0	90	1	51	0	9.67	0	79	1	241	1	2.44	1
311	F56447	1	0	0	0	0	1	0	0	0	1	64	176	1.8573	54	1	1	1	26	1	36	0	58	0	31.1	3.75	1	0	0	2	1	1	1	0	0	46	1	40	1	6.35	1	48	1	364	1	2.3	1
312	F57464	1	0	0	0	1	0	0	0	0	1	60	157	1.6918	24	0	1	0	86	0	43	1	70.2	1	39.1	3.75	2	1	1	1	0	0	1	0	0	108	1	122	0	5.85	1	54	1	286	1	2.29	1
313	F44099	1	0	0	0	1	0	0	0	1	0	75	170	1.9571	59	1	1	1	16	0	45	0	57	0	34.6	3.125	1	2	1	0	1	0	0	1	0	37	0	18	1	12	0	84	1	305	1	2.17	1
314	F56987	0	0	1	0	1	0	0	0	0	1	54	170	1.6967	57	1	1	1	22	1	30	0	62.6	0	36.5	1.25	2	1	1	1	0	0	1	0	0	64	1	40	1	6.86	1	61	1	345	1	2.02	0
315	F57871	0	1	0	0	1	0	0	0	1	0	50	150	1.5251	64	0	1	1	16	0	44	0	63.5	0	30.5	1.25	1	2	1	0	1	0	0	1	0	133	1	182	0	3.38	1	52	1	299	1	2.11	1
316	F57843	1	0	0	0	1	0	0	0	1	0	62	155	1.7044	57	0	1	1	36	0	52	0	56	0	30.7	3.4375	1	2	1	0	1	0	0	1	0	59	1	19	1	4.69	1	79	1	412	1	2.29	1
317	F58005	1	0	0	0	1	0	0	0	0	1	54	165	1.6662	61	0	1	1	17	1	24	0	53.5	0	31.3	2.5	2	1	1	1	0	0	1	0	0	72	1	48	0	5.89	1	65	1	360	1	2.5	1
318	F57437	1	0	0	0	1	0	0	0	0	1	77	165	1.9514	53	1	1	1	17	1	21	0	53.5	0	29.5	3.4375	2	1	1	1	0	0	1	0	0	64	1	34	1	6.87	1	87	1	422	1	2.44	1
319	D95300	1	0	0	0	0	1	0	0	0	1	82	170	2.0439	65	1	1	1	29	1	28	1	67.9	0	37.8	1.85	1	0	0	2	1	1	1	0	0	61	1	53	0	3.65	1	61	1	366	1	2.36	1
320	F58761	0	1	0	0	1	0	0	0	0	1	61	165	1.753	59	0	1	0	47	1	25	1	67.9	0	39.3	3.125	2	1	1	1	0	0	1	0	0	61	1	108	0	5.61	1	63	1	377	1	2.53	0
321	F58983	1	0	0	0	1	0	0	0	0	1	56	165	1.691	55	1	1	1	23	1	38	1	68.1	0	38.3	3.4375	2	1	1	1	0	0	1	0	0	65	1	16	1	4.69	1	62	1	380	1	2.36	1
322	F58299	0	0	0	1	1	0	0	0	0	1	86	175	2.124	56	1	1	1	20	1	28	1	65.7	0	34.8	3.75	2	1	1	1	0	0	1	0	0	60	1	36	1	5.82	1	64	1	306	1	2.64	0
323	F58934	0	1	0	0	1	0	0	0	0	1	65	160	1.7721	65	0	1	1	17	1	19	1	67.5	0	35.4	2.5	2	1	1	1	0	0	1	0	0	68	1	27	1	6.94	1	65	1	260	1	2.13	1
324	F60686	0	0	0	1	1	0	0	0	1	0	60	165	1.7406	48	0	1	1	14	1	13	1	80.3	1	45.8	5.625	1	2	1	0	1	0	0	1	0	63	1	73	0	7.52	1	77	1	259	1	2.3	1
325	F59158	1	0	0	0	1	0	0	0	1	0	69	160	1.8217	46	1	1	1	23	0	53	0	63	0	38.6	3.75	1	2	1	0	1	0	0	1	0	77	1	56	0	7.27	1	85	1	248	1	2.25	1
326	F59463	0	1	0	0	1	0	0	0	0	1	70	165	1.8646	53	0	1	1	39	0	82	0	59.3	0	35.6	4.0625	2	1	1	1	0	0	1	0	0	84	1	43	1	6.35	1	75	1	310	1	2.11	1
327	F60664	0	0	1	0	1	0	0	0	0	1	59	155	1.6672	60	0	1	1	34	0	62	0	56	0	32.1	3.75	2	1	1	1	0	0	1	0	0	83	1	41	1	5.64	1	86	0	406	1	2.3	1
328	F62294	0	1	0	0	1	0	0	0	1	0	40	158	1.4499	65	0	1	1	25	0	68	0	61.7	0	35.1	2.175	1	2	1	0	1	0	0	1	0	64	1	32	1	12.84	0	118	0	348	1	2.51	1
329	F61444	1	0	0	0	1	0	0	0	0	1	60	169	1.765	34	1	1	1	35	1	13	0	63.6	0	38.1	2.5	2	1	1	1	0	0	1	0	0	61	1	26	1	6.39	1	74	1	266	1	2.66	0
330	F61583	0	0	1	0	1	0	0	0	0	1	62	161	1.741	47	0	1	1	20	1	27	0	63.9	0	29.3	2.5	2	1	1	1	0	0	1	0	0	61	1	32	1	7.44	1	87	0	319	1	2.36	1
331	C28231	0	0	1	0	1	0	0	0	0	1	55	171	1.7152	54	0	1	0	52	0	62	0	55.5	0	30.6	2.5	2	1	1	1	0	0	1	0	0	169	0	64	0	8.28	1	92	0	361	1	2.15	1
332	F61397	1	0	0	0	1	0	0	0	0	1	66.5	168	1.8395	46	1	1	1	17	1	28	0	52.7	0	33.4	2.5	2	1	1	1	0	0	1	0	0	43	1	13	1	9.59	0	83	0	241	1	2.35	1
333	F62548	1	0	0	0	1	0	0	0	0	1	70	165	1.8646	42	1	1	1	16	1	13	0	60.8	0	36.7	3.75	2	1	1	1	0	0	1	0	0	54	1	20	1	5.6	1	71	1	355	1	2.44	1
334	E01247	1	0	0	0	1	0	0	0	0	1	68	173	1.8886	40	1	1	1	32	1	26	0	67	0	38.2	2.5	2	1	1	1	0	0	1	0	0	78	1	116	0	8.13	1	100	0	402	1	2.3	1
335	F62640	1	0	0	0	1	0	0	0	0	1	54	160	1.6357	54	1	1	0	99	1	39	1	73.9	0	33	3.4375	2	1	1	1	0	0	1	0	0	63	1	58	0	3.62	1	69	1	266	1	2.42	1
336	F57984	0	1	0	0	1	0	0	0	0	1	54	155	1.6052	58	0	1	1	15	0	79	1	72.7	1	41.9	2.5	2	1	1	1	0	0	1	0	0	74	1	27	1	6.91	1	68	1	207	1	2.5	1
337	F36008	1	0	0	0	1	0	0	0	1	0	64	165	1.7902	49	0	1	1	29	0	36	1	65.4	0	38.5	3.4375	1	2	1	0	1	0	0	1	0	58	1	67	0	17.84	0	70	1	309	1	2.25	1
338	F63162	0	0	1	0	1	0	0	0	0	1	65	159	1.766	56	1	1	0	67	0	41	0	64.2	0	35.9	3.125	2	1	1	1	0	0	1	0	0	89	1	104	0	5.69	1	78	1	312	1	2.01	0
339	F63035	1	0	0	0	1	0	0	0	0	1	48	160	1.5613	58	0	1	1	25	1	27	0	56.9	0	33.4	2.5	2	1	1	1	0	0	1	0	0	61	1	20	1	6.11	1	66	1	361	1	2.33	1
340	F55404	0	1	0	0	1	0	0	0	0	1	69	163	1.84	48	0	1	1	17	0	46	1	82.7	1	47.2	2.5	2	1	1	1	0	0	1	0	0	54	1	70	0	17.46	0	182	0	291	1	2.42	1
341	709539	1	0	0	0	1	0	0	0	0	1	50	162	1.5983	48	0	1	1	47	1	31	1	73	0	34.1	2.5	2	1	1	1	0	0	1	0	0	121	1	213	0	7.58	1	85	0	288	1	2.53	0
342	F72674	1	0	0	0	1	0	0	0	1	0	50	167	1.6288	47	0	1	1	22	0	46	1	66.4	0	34.7	4.275	1	2	1	0	1	0	0	1	0	56	1	59	0	8.26	1	68	1	351	1	2.41	1
343	F95602	0	0	1	0	1	0	0	0	1	0	70	159	1.828	53	0	1	1	25	1	19	1	68.1	0	38.7	2.81	1	2	1	0	1	0	0	1	0	66	1	18	1	7.56	1	56	1	365	1	2.35	1
		190	74	73	6	310	33	0	4	64	275								13613		14813						583
mean												65.5131	166.458	1.81785				0.755102	39.688		43.1866		65.3936		35.9714	2.95287										80.2682		65.898		8.20102		73.3003		323.303		2.30659
SD												11.8098	8.21159	0.182249				0.430655	37.2247		29.4826		6.95983		3.8539	0.930327										35.2331		57.8718		5.61784		33.9784		88.0559		0.151522

## Sheet: Warfarin dose
	CYP2C9（*1/*1）+VKORC1(AA)	CYP2C9（*1/*1）+VKORC1(GA+GG)	CYP2C9（*1/*3）+VKORC1(AA)	CYP2C9（*1/*3）+VKORC1(GA+GG)
	Warfarin dose(mg/day)	Warfarin dose(mg/day)	Warfarin dose(mg/day)	Warfarin dose(mg/day)
	1.25	4.6875	1.55	2.5
	2.5	5.3125	2.5	2.81
	4.375	5.625	2.5	3.125
	3.4375	2.5	3.125	3.125
	3.125	3.4375	2.175	3.75
	3.125	2.5	1.85
	1.55	4.6875	2
	2.5	2.81	3.75
	2.5	3.4375	3.75
	3.25	3.125	1.55
	2.175	5	2.81			CYP2C9（*1/*1）+VKORC1(AA)
	2.5	5	2.175			CYP2C9（*1/*1）+VKORC1(GA+GG)
	3.75	2.81	0.75			CYP2C9（*1/*3）+VKORC1(AA)
	2.5	5	1.85			CYP2C9（*1/*3）+VKORC1(GA+GG)
	3.125	3.75	2
	4.0625	3.125	2.5
	2.5	3.125	2.5
	2.81	2.5	1.25			CYP2C9（*1/*1）+VKORC1(AA)
	2.81	2.5	1.25			CYP2C9（*1/*1）+VKORC1(GA+GG)
	3.75	5.625	2.5			CYP2C9（*1/*3）+VKORC1(AA)
	2.81	3.75	3.125			CYP2C9（*1/*3）+VKORC1(GA+GG)
	2.5	3.125	1.25
	3.125	2.5	1.25
	2.5	2.5	3.75
	3.125	3.125	1.85
	3.75	2.5	2.5
	2.81	2.5	3.75
	3.125	5	1.85
	3.75	3.75
	2.5	2.5
	3.125	3.75
	2.5	2.5
	2.5	2.5
	3.4375	2.5
	2.5	6.75
	3.4375	5
	2.5	3.125
	4.375	4.375
	3.75	3.75
	2.5	2.5
	2.5	4.375
	3.75	1.85
	3.4375	3.4375
	3.4375	3.75
	2.5	6.875
	3.125	4.375
	3.75	2.5
	3.4375	2.5
	2.5	3.75
	2.5	2.5
	1.55	4.375
	5.3125	3.125
	2.5	1.25
	3.125	3.4375
	2.5	5.625
	3.4375	3.75
	3.75	2.175
	3.75	3.4375
	2.5	4.275
	0.75	2.81
	1.55	2.5
	3.4375	2.5
	5	3.75
	3.75
	3.125
	2.5
	1.25
	3.125
	2.5
	3.125
	2.5
	3.4375
	3.125
	3.4375
	2.175
	3.4375
	2.5
	3.75
	4.0625
	3.125
	3.4375
	3.4375
	1.25
	3.125
	2.5
	2.5
	3.4375
	1.55
	2.5
	3.125
	2.81
	2.5
	3
	2.5
	2.175
	2.5
	2.5
	2.175
	2.5
	2.5
	3.125
	2.5
	3.125
	3.125
	3.125
	2.5
	3.125
	3.75
	2.5
	4.6875
	2.5
	3.75
	2.5
	2.5
	2.175
	2.5
	1.25
	1.25
	3.75
	3.125
	3.125
	3.125
	4.375
	3.75
	3.125
	3
	2.5
	2.5
	2.5
	2.5
	3.4375
	3.75
	4.0625
	2.5
	3.75
	2.5
	3.75
	2.5
	2.5
	2.5
	2.5
	2.5
	3.75
	3.75
	1.85
	3.4375
	2.5
	3.75
	2.5
	1.25
	2.5
	3.4375
	1.85
	2.5
	1.85
	3.75
	3.4375
	2.81
	2.5
	2.5
	2.5
	3.125
	2.5
	3.75
	2.175
	2.81
	2.5
	1.85
	3.75
	2.5
	3.75
	3
	3.1253
	3.4375
	3.125
	3.75
	1.25
	2.5
	5.625
	3.125
	3.4375
	2.5
	2.5
	3.75
	2.5
	1.25
	3.125
	1.85
	1.85
	4.375
	2.5
	3.75
	1.25
	1.25
	2.5
	3.125
	3.75
	1.55
	2.5
	2.5
	2.5
	3.75
	3.75
	2.5
	3.75
	3.75
	2.5
	1.25
	3.75
	3.75
	2.5
	1.25
	3.125
	2.5
	1.25
	2.5
	2.5
	3.75
	2.5
	3.75
	2.5
	1.25
	3.125
	3.125
	3.125
	3.75
	1.25
	2.5
	3.4375
	3.125
	3.4375
	3.75
	2.5
	4.0625
	3.75
	2.5
	2.5
	2.5
	2.5
	3.75
	2.5
	3.4375
	2.5
	3.125
	2.5
	2.5
	2.5

## Sheet: 1.ALT
	CYP2C9（*1/*1）+VKORC1(AA)		CYP2C9（*1/*1）+VKORC1(GA+GG)		CYP2C9（*1/*3）+VKORC1(AA)		CYP2C9（*1/*3）+VKORC1(GA+GG)
	谷丙转氨酶(ALT)(参考值：9-50 IU/L）	Warfarin dose(mg/day)	ALT（9-50 IU/L）	Warfarin dose(mg/day)	ALT（9-50 IU/L）	Warfarin dose(mg/day)	ALT（9-50 IU/L）	Warfarin dose(mg/day)
	22	1.25	34	4.6875	22	1.55	17	2.5
	13	2.5	22	5.3125	28	2.5	19	2.81
	35	4.375	17	5.625	47	2.5	35	3.125
	15	3.4375	19	2.5	17	3.125	24	3.125
	31	3.125	63	3.4375	12	2.175	39	3.75
	38	3.125	16	2.5	26	1.85
	26	1.55	22	4.6875	23	2
	8	2.5	34	2.81	36	3.75
	22	2.5	18	3.4375	33	3.75
	25	3.25	42	3.125	45	1.55
	26	2.175	29	5	36	2.81
	86	2.5	20	5	23	2.175
	11	3.75	56	2.81	38	0.75
	14	2.5	26	5	20	1.85
	27	3.125	28	3.75	8	2
	25	4.0625	242.2	3.125	76	2.5
	7	2.5	26	3.125	19	2.5
	93	2.81	53	2.5	36	1.25
	51	2.81	26	2.5	6	1.25
	22	3.75	46	5.625	49	2.5
	29	2.81	41	3.75	15	3.125
	36	2.5	24	3.125	27	1.25
	20	3.125	45	2.5	32	1.25
	7	2.5	53	2.5	16	3.75
	22	3.125	11	3.125	64	1.85
	12	3.75	22	2.5	51	2.5
	87	2.81	43	2.5	26	3.75
	16	3.125	46	5	29	1.85
	65	3.75	47	3.75
	25	2.5	68	2.5
	17	3.125	41	3.75
	21	2.5	54	2.5
	190	2.5	18	2.5
	50	3.4375	70	2.5
	219	2.5	17	6.75
	67	3.4375	112	5
	37	2.5	39	3.125
	24	4.375	22	4.375
	176	3.75	31	3.75
	122	2.5	59	2.5
	98	2.5	9	4.375
	49	3.75	20	1.85
	18	3.4375	15	3.4375
	34	3.4375	33	3.75
	9	2.5	20	6.875
	18	3.125	156	4.375
	20	3.75	22	2.5
	26	3.4375	21	2.5
	77	2.5	25	3.75
	38	2.5	31	2.5
	16	1.55	34	4.375
	13	5.3125	16	3.125
	30	2.5	16	1.25
	56	3.125	36	3.4375
	27	2.5	14	5.625
	40	3.4375	23	3.75
	40	3.75	25	2.175
	126	3.75	29	3.4375
	76	2.5	22	4.275
	43	0.75	25	2.81
	14	1.55	18	2.5
	31	3.4375	19	2.5
	22	5	70	3.75
	16	3.75
	23	3.125
	67	2.5
	29	1.25
	34	3.125
	19	2.5
	42	3.125
	18	2.5
	38	3.4375
	20	3.125
	18	3.4375
	16	2.175
	15	3.4375
	65	2.5
	19	3.75
	263	4.0625
	19	3.125
	13	3.4375
	53	3.4375
	26	1.25
	12	3.125
	37	2.5
	44	2.5
	12	3.4375
	17	1.55
	8	2.5
	23	3.125
	18	2.81
	26	2.5
	13	3
	12	2.5
	19	2.175
	18	2.5
	30	2.5
	21	2.175
	28	2.5
	11	2.5
	5	3.125
	30	2.5
	22	3.125
	27	3.125
	47	3.125
	14	2.5
	80	3.125
	22	3.75
	22	2.5
	9	4.6875
	29	2.5
	105	3.75
	27	2.5
	25	2.5
	100	2.175
	33	2.5
	86	1.25
	21	1.25
	118	3.75
	43	3.125
	73	3.125
	21	3.125
	40	4.375
	18	3.75
	12	3.125
	77	3
	21	2.5
	56	2.5
	18	2.5
	210	2.5
	15	3.4375
	21	3.75
	47	4.0625
	9	2.5
	12	3.75
	154	2.5
	24	3.75
	21	2.5
	53	2.5
	15	2.5
	17	2.5
	20	2.5
	21	3.75
	275	3.75
	79	1.85
	47	3.4375
	47	2.5
	21	3.75
	198	2.5
	15	1.25
	46	2.5
	19	3.4375
	60	1.85
	16	2.5
	30	1.85
	54	3.75
	97	3.4375
	47	2.81
	17	2.5
	47	2.5
	16	2.5
	14	3.125
	34	2.5
	68	3.75
	17	2.175
	14	2.81
	21	2.5
	33	1.85
	33	3.75
	11	2.5
	53	3.75
	32	3
	94	3.1253
	6	3.4375
	34	3.125
	18	3.75
	47	1.25
	77	2.5
	16	5.625
	21	3.125
	23	3.4375
	41	2.5
	9	2.5
	27	3.75
	16	2.5
	41	1.25
	45	3.125
	35	1.85
	16	1.85
	147	4.375
	17	2.5
	32	3.75
	83	1.25
	157	1.25
	136	2.5
	21	3.125
	152	3.75
	15	1.55
	15	2.5
	19	2.5
	17	2.5
	18	3.75
	18	3.75
	20	2.5
	24	3.75
	30	3.75
	15	2.5
	48	1.25
	127	3.75
	76	3.75
	98	2.5
	14	1.25
	171	3.125
	21	2.5
	13	1.25
	20	2.5
	50	2.5
	11	3.75
	40	2.5
	65	3.75
	26	2.5
	20	1.25
	44	3.125
	78	3.125
	27	3.125
	86	3.75
	22	1.25
	17	2.5
	17	3.4375
	47	3.125
	23	3.4375
	20	3.75
	17	2.5
	39	4.0625
	34	3.75
	35	2.5
	20	2.5
	52	2.5
	17	2.5
	16	3.75
	32	2.5
	99	3.4375
	15	2.5
	67	3.125
	25	2.5
	17	2.5
	47	2.5
																		均数
																		标准差

## Sheet: 2.AST
	CYP2C9（*1/*1）+VKORC1(AA)		CYP2C9（*1/*1）+VKORC1(GA+GG)		CYP2C9（*1/*3）+VKORC1(AA)		CYP2C9（*1/*3）+VKORC1(GA+GG)
	AST（15-40 IU/L)	Warfarin dose(mg/day)	AST（15-40 IU/L)	Warfarin dose(mg/day)	AST（15-40 IU/L)	Warfarin dose(mg/day)	AST（15-40 IU/L)	Warfarin dose(mg/day)
	CYP2C9（*1/*1）+VKORC1(AA)		CYP2C9（*1/*1）+VKORC1(GA+GG)		CYP2C9（*1/*3）+VKORC1(AA)		CYP2C9（*1/*3）+VKORC1(GA+GG)
	71	1.25	47	4.6875	54	1.55	37	2.5											71
	23	2.5	33	5.3125	81	2.5	81	2.81											23
	28	4.375	62	5.625	26	2.5	39	3.125											28
	41	3.4375	38	2.5	12	3.125	24	3.125											41
	25	3.125	60	3.4375	11	2.175	40	3.75											25
	53	3.125	40	2.5	36	1.85													53
	84	1.55	46	4.6875	49	2													84
	45	2.5	26	2.81	67	3.75													45
	66	2.5	24	3.4375	29	3.75													66
	49	3.25	30	3.125	33	1.55													49
	33	2.175	22	5	40	2.81													33
	175	2.5	22	5	39	2.175													175
	40	3.75	28	2.81	48	0.75													40
	50	2.5	24	5	37	1.85													50
	25	3.125	27	3.75	18	2													25
	22	4.0625	152	3.125	82	2.5													22
	24	2.5	19	3.125	60	2.5													24
	41	2.81	54	2.5	55	1.25													41
	18	2.81	16	2.5	30	1.25													18
	42	3.75	36	5.625	19	2.5													42
	27	2.81	29	3.75	24	3.125													27
	41	2.5	91	3.125	21	1.25													41
	40	3.125	20	2.5	24	1.25													40
	27	2.5	37	2.5	29	3.75													27
	39	3.125	23	3.125	45	1.85													39
	16	3.75	54	2.5	57	2.5													16
	35	2.81	36	2.5	36	3.75													35
	21	3.125	36	5	28	1.85													21
	43	3.75	22	3.75															43
	52	2.5	50	2.5															52
	21	3.125	79	3.75															21
	17	2.5	75	2.5															17
	109	2.5	43	2.5															109
	193	3.4375	41	2.5															193
	95	2.5	32	6.75															95
	37	3.4375	98	5															37
	94	2.5	33	3.125															94
	37	4.375	40	4.375															37
	78	3.75	27	3.75															78
	48	2.5	113	2.5															48
	99	2.5	20	4.375															99
	112	3.75	34	1.85															112
	16	3.4375	21	3.4375															16
	27	3.4375	15	3.75															27
	23	2.5	11	6.875															23
	47	3.125	56	4.375															47
	37	3.75	49	2.5															37
	23	3.4375	24	2.5															23
	27	2.5	13	3.75															27
	44	2.5	21	2.5															44
	26	1.55	33	4.375															26
	23	5.3125	45	3.125															23
	33	2.5	44	1.25															33
	46	3.125	52	3.4375															46
	85	2.5	13	5.625															85
	32	3.4375	53	3.75															32
	72	3.75	68	2.175															72
	59	3.75	36	3.4375															59
	129	2.5	46	4.275															129
	86	0.75	19	2.81															86
	32	1.55	38	2.5															32
	34	3.4375	14	2.5															34
	41	5	36	3.75															41
	34	3.75																	34
	32	3.125																	32
	20	2.5																	20
	73	1.25																	73
	92	3.125																	92
	30	2.5																	30
	41	3.125																	41
	18	2.5																	18
	36	3.4375																	36
	17	3.125																	17
	49	3.4375																	49
	19	2.175																	19
	31	3.4375																	31
	48	2.5																	48
	74	3.75																	74
	102	4.0625																	102
	25	3.125																	25
	18	3.4375																	18
	29	3.4375																	29
	19	1.25																	19
	28	3.125																	28
	31	2.5																	31
	34	2.5																	34
	16	3.4375																	16
	47	1.55																	47
	13	2.5																	13
	20	3.125																	20
	30	2.81																	30
	43	2.5																	43
	39	3																	39
	20	2.5																	20
	28	2.175																	28
	57	2.5																	57
	50	2.5																	50
	75	2.175																	75
	87	2.5																	87
	11	2.5																	11
	19	3.125																	19
	86	2.5																	86
	29	3.125																	29
	42	3.125																	42
	42	3.125																	42
	17	2.5																	17
	30	3.125																	30
	39	3.75																	39
	28	2.5																	28
	28	4.6875																	28
	32	2.5																	32
	48	3.75																	48
	58	2.5																	58
	35	2.5																	35
	85	2.175																	85
	45	2.5																	45
	55	1.25																	55
	43	1.25																	43
	59	3.75																	59
	32	3.125																	32
	33	3.125																	33
	59	3.125																	59
	20	4.375																	20
	21	3.75																	21
	20	3.125																	20
	58	3																	58
	20	2.5																	20
	52	2.5																	52
	32	2.5																	32
	71	2.5																	71
	15	3.4375																	15
	25	3.75																	25
	93	4.0625																	93
	117	2.5																	117
	10	3.75																	10
	80	2.5																	80
	20	3.75																	20
	49	2.5																	49
	48	2.5																	48
	21	2.5																	21
	47	2.5																	47
	34	2.5																	34
	28	3.75																	28
	202	3.75																	202
	40	1.85																	40
	38	3.4375																	38
	26	2.5																	26
	42	3.75																	42
	75	2.5																	75
	13	1.25																	13
	33	2.5																	33
	30	3.4375																	30
	34	1.85																	34
	19	2.5																	19
	20	1.85																	20
	81	3.75																	81
	38	3.4375																	38
	49	2.81																	49
	17	2.5																	17
	58	2.5																	58
	25	2.5																	25
	18	3.125																	18
	27	2.5																	27
	41	3.75																	41
	25	2.175																	25
	19	2.81																	19
	47	2.5																	47
	99	1.85																	99
	23	3.75																	23
	17	2.5																	17
	47	3.75																	47
	35	3																	35
	63	3.1253																	63
	12	3.4375																	12
	38	3.125																	38
	24	3.75																	24
	56	1.25																	56
	62	2.5																	62
	33	5.625																	33
	49	3.125																	49
	34	3.4375																	34
	40	2.5																	40
	11	2.5																	11
	47	3.75																	47
	19	2.5																	19
	37	1.25																	37
	45	3.125																	45
	20	1.85																	20
	25	1.85																	25
	143	4.375																	143
	14	2.5																	14
	102	3.75																	102
	39	1.25																	39
	148	1.25																	148
	213	2.5																	213
	20	3.125																	20
	71	3.75																	71
	31	1.55																	31
	18	2.5																	18
	25	2.5																	25
	23	2.5																	23
	41	3.75																	41
	20	3.75																	20
	23	2.5																	23
	40	3.75																	40
	41	3.75																	41
	31	2.5																	31
	41	1.25																	41
	90	3.75																	90
	87	3.75																	87
	70	2.5																	70
	31	1.25																	31
	35	3.125																	35
	27	2.5																	27
	29	1.25																	29
	19	2.5																	19
	32	2.5																	32
	12	3.75																	12
	33	2.5																	33
	56	3.75																	56
	59	2.5																	59
	25	1.25																	25
	41	3.125																	41
	72	3.125																	72
	58	3.125																	58
	43	3.75																	43
	30	1.25																	30
	24	2.5																	24
	21	3.4375																	21
	25	3.125																	25
	38	3.4375																	38
	28	3.75																	28
	19	2.5																	19
	82	4.0625																	82
	62	3.75																	62
	13	2.5																	13
	27	2.5																	27
	62	2.5																	62
	28	2.5																	28
	13	3.75																	13
	26	2.5																	26
	39	3.4375																	39
	79	2.5																	79
	41	3.125																	41
	27	2.5																	27
	46	2.5																	46
	31	2.5																	31
																			47
																			33
																			62
																			38
																			60
																			40
																			46
																			26
																			24
																			30
																			22
																			22
																			28
																			24
																			27
																			152
																			19
																			54
																			16
																			36
																			29
																			91
																			20
																			37
																			23
																			54
																			36
																			36
																			22
																			50
																			79
																			75
																			43
																			41
																			32
																			98
																			33
																			40
																			27
																			113
																			20
																			34
																			21
																			15
																			11
																			56
																			49
																			24
																			13
																			21
																			33
																			45
																			44
																			52
																			13
																			53
																			68
																			36
																			46
																			19
																			38
																			14
																			36
																			54
																			81
																			26
																			12
																			11
																			36
																			49
																			67
																			29
																			33
																			40
																			39
																			48
																			37
																			18
																			82
																			60
																			55
																			30
																			19
																			24
																			21
																			24
																			29
																			45
																			57
																			36
																			28
																			37
																			81
																			39
																			24
																			40
																		均数	43.1866
																		标准差	29.461

## Sheet: 3.TP
	CYP2C9（*1/*1）+VKORC1(AA)		CYP2C9（*1/*1）+VKORC1(GA+GG)		CYP2C9（*1/*3）+VKORC1(AA)		CYP2C9（*1/*3）+VKORC1(GA+GG)
	TP(65.0-85.0 g/L)	Warfarin dose(mg/day)	TP(65.0-85.0 g/L)	Warfarin dose(mg/day)	TP(65.0-85.0 g/L)	Warfarin dose(mg/day)	TP(65.0-85.0 g/L)	Warfarin dose(mg/day)
	67	1.25	77.1	4.6875	73.9	1.55	56.9	2.5
	68.7	2.5	66.9	5.3125	70.1	2.5	59.6	2.81
	67	4.375	61	5.625	75.4	2.5	72.4	3.125
	53.6	3.4375	69.8	2.5	64.6	3.125	58.2	3.125
	58.2	3.125	69.8	3.4375	70	2.175	63.1	3.75
	70.4	3.125	71	2.5	66.6	1.85
	68.2	1.55	66.4	4.6875	63.8	2
	71.2	2.5	68.4	2.81	72.3	3.75
	64.4	2.5	68.8	3.4375	60.1	3.75
	61	3.25	62.1	3.125	75.6	1.55
	63.8	2.175	66.5	5	64.2	2.81
	54.3	2.5	71.1	5	67	2.175
	69.2	3.75	59.3	2.81	62.5	0.75
	62.7	2.5	59.1	5	69	1.85
	60.8	3.125	70.5	3.75	83.6	2
	75.8	4.0625	50.1	3.125	74.4	2.5
	55	2.5	58.9	3.125	60.3	2.5
	75.6	2.81	60.8	2.5	66.9	1.25
	62.5	2.81	67.2	2.5	81.1	1.25
	64.2	3.75	69.5	5.625	71.8	2.5
	59.4	2.81	65.9	3.75	60.1	3.125
	59.1	2.5	58.8	3.125	57.1	1.25
	89.6	3.125	64.9	2.5	61.2	1.25
	66.3	2.5	67.5	2.5	61.1	3.75
	64.7	3.125	70.2	3.125	73	1.85
	70.1	3.75	70	2.5	81.9	2.5
	72	2.81	72.6	2.5	58	3.75
	63.6	3.125	62.3	5	67.9	1.85
	65	3.75	60	3.75
	73.5	2.5	59.4	2.5
	64.4	3.125	59.4	3.75
	70.4	2.5	47.2	2.5
	69	2.5	55.8	2.5
	62.4	3.4375	63	2.5
	66.5	2.5	63.1	6.75
	66.2	3.4375	75.4	5
	65	2.5	63.9	3.125
	62.6	4.375	65.7	4.375
	63.4	3.75	64.7	3.75
	75.7	2.5	59.6	2.5
	84.8	2.5	64.2	4.375
	64.5	3.75	64.9	1.85
	57.3	3.4375	57.4	3.4375
	64.1	3.4375	63.3	3.75
	66.2	2.5	66.8	6.875
	60.4	3.125	75.7	4.375
	71.6	3.75	56.6	2.5
	59.1	3.4375	66.7	2.5
	68.9	2.5	72	3.75
	53.8	2.5	71.5	2.5
	75.5	1.55	84.6	4.375
	65.2	5.3125	57	3.125
	67	2.5	63.5	1.25
	71.9	3.125	56	3.4375
	59.2	2.5	80.3	5.625
	60.4	3.4375	63	3.75
	64.1	3.75	61.7	2.175
	58.1	3.75	65.4	3.4375
	59	2.5	66.4	4.275
	65.7	0.75	68.1	2.81
	58.2	1.55	67.8	2.5
	62.2	3.4375	73.6	2.5
	71	5	68.8	3.75
	66.9	3.75
	64.3	3.125
	54.8	2.5
	66.8	1.25
	66.7	3.125
	55	2.5
	70.5	3.125
	70.7	2.5
	65.3	3.4375
	59.3	3.125
	61.1	3.4375
	69	2.175
	64.3	3.4375
	76.2	2.5
	63.4	3.75
	68.4	4.0625
	71.7	3.125
	78.5	3.4375
	70	3.4375
	67.8	1.25
	62.9	3.125
	76.7	2.5
	63.6	2.5
	71.5	3.4375
	63.4	1.55
	59.8	2.5
	67.1	3.125
	68.2	2.81
	61.1	2.5
	58.4	3
	52.6	2.5
	65.1	2.175
	75	2.5
	64.7	2.5
	74.9	2.175
	62.3	2.5
	74	2.5
	71	3.125
	52.3	2.5
	64	3.125
	59.8	3.125
	68.3	3.125
	69	2.5
	76.3	3.125
	62	3.75
	72.4	2.5
	70.6	4.6875
	64.9	2.5
	67.1	3.75
	60.4	2.5
	74.2	2.5
	65.6	2.175
	65.3	2.5
	65.3	1.25
	68.2	1.25
	64.6	3.75
	73.8	3.125
	61.7	3.125
	66.1	3.125
	72.1	4.375
	68.3	3.75
	68.9	3.125
	60.1	3
	61	2.5
	68.9	2.5
	57.9	2.5
	75.5	2.5
	62.3	3.4375
	69.7	3.75
	64.1	4.0625
	43.9	2.5
	62.5	3.75
	64.5	2.5
	59.7	3.75
	70.8	2.5
	67.1	2.5
	66.6	2.5
	65	2.5
	69.4	2.5
	61.4	3.75
	70.1	3.75
	55.9	1.85
	62.5	3.4375
	71.7	2.5
	58.4	3.75
	55.2	2.5
	63.1	1.25
	71.4	2.5
	58.5	3.4375
	77.8	1.85
	52.5	2.5
	68.1	1.85
	66.1	3.75
	64.7	3.4375
	58.3	2.81
	76.9	2.5
	66.2	2.5
	62.1	2.5
	66.8	3.125
	73.9	2.5
	65.7	3.75
	67.3	2.175
	65.4	2.81
	69.6	2.5
	74.8	1.85
	70.9	3.75
	63.8	2.5
	63.7	3.75
	67.1
	66.8	3.1253
	65.4	3.4375
	57	3.125
	54.4	3.75
	61.9	1.25
	66.6	2.5
	62	5.625
	63	3.125
	63.2	3.4375
	76.1	2.5
	61.3	2.5
	59.1	3.75
	55.8	2.5
	68.7	1.25
	61.2	3.125
	75.6	1.85
	51.3	1.85
	73.8	4.375
	59.4	2.5
	86.9	3.75
	79.8	1.25
	68.3	1.25
	70.6	2.5
	70	3.125
	56.8	3.75
	65	1.55
	67	2.5
	53.4	2.5
	60.6	2.5
	64	3.75
	68.9	3.75
	52.4	2.5
	56.7	3.75
	59.3	3.75
	54.2	2.5
	66.3	1.25
	38.6	3.75
	55.8	3.75
	54	2.5
	64.2	1.25
	55.9	3.125
	63.7	2.5
	73	1.25
	59.6	2.5
	63.3	2.5
	71.3	3.75
	60.5	2.5
	72	3.75
	63.2	2.5
	72.4	1.25
	68.2	3.125
	63.2	3.125
	60.6	3.125
	70.2	3.75
	62.6	1.25
	53.5	2.5
	53.5	3.4375
	67.9	3.125
	68.1	3.4375
	65.7	3.75
	67.5	2.5
	59.3	4.0625
	56	3.75
	63.6	2.5
	63.9	2.5
	55.5	2.5
	52.7	2.5
	60.8	3.75
	67	2.5
	73.9	3.4375
	72.7	2.5
	64.2	3.125
	56.9	2.5
	82.7	2.5
	73	2.5

## Sheet: 4.ALB
	CYP2C9（*1/*1）+VKORC1(AA)		CYP2C9（*1/*1）+VKORC1(GA+GG)		CYP2C9（*1/*3）+VKORC1(AA)		CYP2C9（*1/*3）+VKORC1(GA+GG)
	ALB(40.0-55.0 g/L)	Warfarin dose(mg/day)	ALB(40.0-55.0 g/L)	Warfarin dose(mg/day)	ALB(40.0-55.0 g/L)	Warfarin dose(mg/day)	ALB(40.0-55.0 g/L)	Warfarin dose(mg/day)
	35.4	1.25	44.7	4.6875	38.6	1.55	33.6	2.5
	37.6	2.5	37.4	5.3125	42.4	2.5	33.6	2.81
	39.8	4.375	38.5	5.625	37.4	2.5	36	3.125
	36	3.4375	33.5	2.5	33.8	3.125	41.3	3.125
	35.9	3.125	32.9	3.4375	35.8	2.175	35.7	3.75
	45.3	3.125	40.6	2.5	38.5	1.85
	37.6	1.55	34.7	4.6875	37.2	2
	40.1	2.5	36.5	2.81	42.4	3.75
	32.3	2.5	40.1	3.4375	32.1	3.75
	33.9	3.25	32.1	3.125	32.4	1.55
	34.8	2.175	36.9	5	29.2	2.81
	34.1	2.5	36.1	5	36.1	2.175
	40.8	3.75	36	2.81	35.4	0.75
	35.3	2.5	36.1	5	36	1.85
	33.8	3.125	33.6	3.75	41.1	2
	35.2	4.0625	28.8	3.125	37.1	2.5
	30.5	2.5	30.2	3.125	32.7	2.5
	37.9	2.81	33.9	2.5	34.9	1.25
	31.5	2.81	38.8	2.5	41.4	1.25
	38.6	3.75	34.4	5.625	34.5	2.5
	33.9	2.81	36.3	3.75	37.3	3.125
	34.8	2.5	34.1	3.125	31.3	1.25
	49.3	3.125	33	2.5	33.3	1.25
	37.3	2.5	36.9	2.5	40.6	3.75
	38.5	3.125	36	3.125	43.3	1.85
	34	3.75	43.5	2.5	42.2	2.5
	31.9	2.81	37.5	2.5	31.1	3.75
	35	3.125	34.1	5	37.8	1.85
	35.9	3.75	32.5	3.75
	39.3	2.5	28.5	2.5
	33.3	3.125	34.7	3.75
	34.6	2.5	22.4	2.5
	37.4	2.5	34.6	2.5
	37.8	3.4375	33	2.5
	35.8	2.5	36.8	6.75
	35.5	3.4375	42.2	5
	35.8	2.5	32.6	3.125
	31.2	4.375	36.4	4.375
	32.1	3.75	36.3	3.75
	40	2.5	36	2.5
	47.7	2.5	33.4	4.375
	37.5	3.75	38.4	1.85
	29.1	3.4375	33.8	3.4375
	31.7	3.4375	34.3	3.75
	40.6	2.5	36.2	6.875
	39	3.125	42.7	4.375
	34.6	3.75	32.4	2.5
	30.1	3.4375	41.3	2.5
	36.1	2.5	38	3.75
	33.1	2.5	39.1	2.5
	36	1.55	36.4	4.375
	32.5	5.3125	34.6	3.125
	37.6	2.5	30.5	1.25
	41	3.125	30.7	3.4375
	34.7	2.5	45.8	5.625
	32.7	3.4375	38.6	3.75
	36.6	3.75	35.1	2.175
	34.5	3.75	38.5	3.4375
	34.4	2.5	34.7	4.275
	41.1	0.75	38.7	2.81
	32.5	1.55	38.6	2.5
	31.2	3.4375	37	2.5
	47.3	5	29.1	3.75
	36.2	3.75
	36.5	3.125
	32.5	2.5
	37.8	1.25
	39.1	3.125
	31.8	2.5
	34.4	3.125
	31.7	2.5
	42.2	3.4375
	36.3	3.125
	35.2	3.4375
	39.8	2.175
	37.5	3.4375
	43.2	2.5
	36.4	3.75
	35.8	4.0625
	35.4	3.125
	34.4	3.4375
	38.6	3.4375
	36.9	1.25
	33.1	3.125
	40.8	2.5
	41.1	2.5
	39.2	3.4375
	35	1.55
	33.6	2.5
	42.5	3.125
	39.3	2.81
	36.3	2.5
	33.6	3
	28.3	2.5
	34.3	2.175
	40.9	2.5
	36.8	2.5
	41.3	2.175
	37.1	2.5
	36.5	2.5
	35.7	3.125
	29.6	2.5
	35.7	3.125
	34.6	3.125
	36.9	3.125
	35.5	2.5
	32.1	3.125
	33.4	3.75
	33.7	2.5
	39.4	4.6875
	34.4	2.5
	36.6	3.75
	32	2.5
	35.6	2.5
	39	2.175
	36.2	2.5
	39	1.25
	39.1	1.25
	30.3	3.75
	37.5	3.125
	32.6	3.125
	41.5	3.125
	36.2	4.375
	32.5	3.75
	36.3	3.125
	34.4	3
	33.3	2.5
	37.9	2.5
	31.3	2.5
	44.3	2.5
	33.6	3.4375
	39.6	3.75
	37.6	4.0625
	28.4	2.5
	33.5	3.75
	31.7	2.5
	31.2	3.75
	35.9	2.5
	37.2	2.5
	37.6	2.5
	39.5	2.5
	38.9	2.5
	35.1	3.75
	37.6	3.75
	30	1.85
	39.5	3.4375
	37.1	2.5
	35	3.75
	31.2	2.5
	31.8	1.25
	35.3	2.5
	28.6	3.4375
	33.9	1.85
	31	2.5
	33.1	1.85
	36.6	3.75
	34	3.4375
	30	2.81
	33.5	2.5
	37.5	2.5
	36.3	2.5
	36.3	3.125
	41.4	2.5
	35.1	3.75
	31.5	2.175
	35.5	2.81
	41.1	2.5
	43.2	1.85
	36.3	3.75
	35.5	2.5
	35.2	3.75
	38.5
	37.1	3.1253
	32.4	3.4375
	30	3.125
	34.5	3.75
	38.1	1.25
	35.2	2.5
	37.4	5.625
	37.4	3.125
	39.7	3.4375
	42.9	2.5
	31.6	2.5
	35.6	3.75
	32.8	2.5
	39.1	1.25
	34.7	3.125
	42.4	1.85
	32.4	1.85
	46.1	4.375
	33	2.5
	44.2	3.75
	35	1.25
	40.2	1.25
	34.3	2.5
	34.8	3.125
	33.9	3.75
	36.9	1.55
	39.9	2.5
	30.5	2.5
	33.1	2.5
	40	3.75
	34.7	3.75
	30.1	2.5
	35.7	3.75
	31.7	3.75
	29.6	2.5
	38.4	1.25
	24.8	3.75
	33.1	3.75
	31.8	2.5
	35.4	1.25
	34.3	3.125
	34	2.5
	32	1.25
	36.3	2.5
	35.1	2.5
	41.6	3.75
	36.3	2.5
	41.7	3.75
	38.6	2.5
	39.8	1.25
	41.9	3.125
	38.7	3.125
	35.7	3.125
	39.1	3.75
	36.5	1.25
	31.3	2.5
	29.5	3.4375
	39.3	3.125
	38.3	3.4375
	34.8	3.75
	35.4	2.5
	35.6	4.0625
	32.1	3.75
	38.1	2.5
	29.3	2.5
	30.6	2.5
	33.4	2.5
	36.7	3.75
	38.2	2.5
	33	3.4375
	41.9	2.5
	35.9	3.125
	33.4	2.5
	47.2	2.5
	34.1	2.5

## Sheet: 6.ALP
	CYP2C9（*1/*1）+VKORC1(AA)		CYP2C9（*1/*1）+VKORC1(GA+GG)		CYP2C9（*1/*3）+VKORC1(AA)		CYP2C9（*1/*3）+VKORC1(GA+GG)
	ALP (IU/L)（50-135）	Warfarin dose(mg/day)	ALP (IU/L)（50-135）	Warfarin dose(mg/day)	ALP (IU/L)（50-135）	Warfarin dose(mg/day)	ALP (IU/L)（50-135）	Warfarin dose(mg/day)
1	61	1.25	42	4.6875	68	1.55	47	2.5		4.6875
2	67	2.5	46	5.3125	66	2.5	55	2.81		5.3125
3	71	4.375	37	5.625	134	2.5	157	3.125		5.625
4	51	3.4375	141	2.5	58	3.125	47	3.125		2.5
5	78	3.125	113	3.4375	35	2.175	95	3.75		3.4375
6	56	3.125	55	2.5	61	1.85				2.5
7	57	1.55	56	4.6875	76	2				4.6875
8	47	2.5	130	2.81	78	3.75				2.81
9	296	2.5	68	3.4375	66	3.75				3.4375
10	69	3.25	208	3.125	83	1.55				3.125
11	121	2.175	62	5	97	2.81				5
12	128	2.5	55	5	147	2.175				5
13	64	3.75	54	2.81	49	0.75				2.81
14	60	2.5	46	5	52	1.85				5
15	37	3.125	94	3.75	68	2				3.75
16	77	4.0625	106	3.125	93	2.5				3.125
17	69	2.5	100	3.125	46	2.5				3.125
18	109	2.81	55	2.5	86	1.25				2.5
19	77	2.81	56	2.5	66	1.25				2.5
20	37	3.75	66	5.625	83	2.5				5.625
21	63	2.81	107	3.75	38	3.125				3.75
22	63	2.5	54	3.125	79	1.25				3.125
23	99	3.125	45	2.5	87	1.25				2.5
24	75	2.5	107	2.5	57	3.75				2.5
25	51	3.125	115	3.125	77	1.85				3.125
26	96	3.75	42	2.5	91	2.5				2.5
27	151	2.81	93	2.5	46	3.75				2.5
28	73	3.125	84	5	61	1.85				5
29	122	3.75	95	3.75						3.75
30	81	2.5	169	2.5						2.5
31	47	3.125	39	3.75						3.75
32	63	2.5	78	2.5						2.5
33	65	2.5	61	2.5						2.5
34	67	3.4375	137	2.5						2.5
35	281	2.5	66	6.75						6.75
36	93	3.4375	91	5						5
37	65	2.5	142	3.125						3.125
38	58	4.375	75	4.375						4.375
39	87	3.75	115	3.75						3.75
40	173	2.5	68	2.5						2.5
41	121	2.5	71	4.375						4.375
42	135	3.75	85	1.85						1.85
43	79	3.4375	58	3.4375						3.4375
44	85	3.4375	75	3.75						3.75
45	56	2.5	58	6.875						6.875
46	44	3.125	129	4.375						4.375
47	81	3.75	51	2.5						2.5
48	44	3.4375	103	2.5						2.5
49	63	2.5	65	3.75						3.75
50	102	2.5	96	2.5						2.5
51	81	1.55	90	4.375						4.375
52	84	5.3125	37	3.125						3.125
53	157	2.5	133	1.25						1.25
54	65	3.125	59	3.4375						3.4375
55	61	2.5	63	5.625						5.625
56	88	3.4375	77	3.75						3.75
57	70	3.75	64	2.175						2.175
58	52	3.75	58	3.4375						3.4375
59	46	2.5	56	4.275						4.275
60	55	0.75	66	2.81						2.81
61	94	1.55	56	2.5
62	72	3.4375	73	2.5
63	63	5	101	3.75
64	49	3.75
65	50	3.125
66	65	2.5
67	60	1.25
68	60	3.125
69	60	2.5
70	71	3.125
71	57	2.5
72	87	3.4375
73	61	3.125
74	56	3.4375
75	63	2.175
76	41	3.4375
77	77	2.5
78	51	3.75
79	246	4.0625
80	79	3.125
81	97	3.4375
82	144	3.4375
83	122	1.25
84	68	3.125
85	105	2.5
86	103	2.5
87	70	3.4375
88	65	1.55
89	69	2.5
90	39	3.125
91	63	2.81
92	85	2.5
93	46	3
94	66	2.5
95	78	2.175
96	52	2.5
97	61	2.5
98	68	2.175
99	54	2.5
100	107	2.5
101	80	3.125
102	18	2.5
103	64	3.125
104	80	3.125
105	68	3.125
106	61	2.5
107	95	3.125
108	54	3.75
109	83	2.5
110	68	4.6875
111	56	2.5
112	73	3.75
113	73	2.5
114	100	2.5
115	65	2.175
116	73	2.5
117	44	1.25
118	93	1.25
119	134	3.75
120	65	3.125
121	149	3.125
122	51	3.125
123	97	4.375
124	95	3.75
125	82	3.125
126	99	3
127	76	2.5
128	81	2.5
129	69	2.5
130	122	2.5
131	74	3.4375
132	92	3.75
133	55	4.0625
134	114	2.5
135	68	3.75
136	75	2.5
137	80	3.75
138	71	2.5
139	104	2.5
140	111	2.5
141	137	2.5
142	59	2.5
143	53	3.75
144	113	3.75
145	156	1.85
146	44	3.4375
147	106	2.5
148	73	3.75
149	65	2.5
150	62	1.25
151	177	2.5
152	58	3.4375
153	101	1.85
154	63	2.5
155	90	1.85
156	69	3.75
157	171	3.4375
158	79	2.81
159	134	2.5
160	108	2.5
161	59	2.5
162	72	3.125
163	117	2.5
164	134	3.75
165	83	2.175
166	102	2.81
167	84	2.5
168	56	1.85
169	68	3.75
170	83	2.5
171	139	3.75
172	57	3
173	139	3.1253
174	63	3.4375
175	141	3.125
176	40	3.75
177	44	1.25
178	73	2.5
179	47	5.625
180	52	3.125
181	59	3.4375
182	134	2.5
183	88	2.5
184	50	3.75
185	68	2.5
186	107	1.25
187	53	3.125
188	123	1.85
189	71	1.85
190	100	4.375
191	56	2.5
192	128	3.75
193	84	1.25
194	117	1.25
195	75	2.5
196	76	3.125
197	177	3.75
198	50	1.55
199	106	2.5
200	81	2.5
201	74	2.5
202	56	3.75
203	68	3.75
204	53	2.5
205	46	3.75
206	47	3.75
207	71	2.5
208	121	1.25
209	75	3.75
210	60	3.75
211	50	2.5
212	50	1.25
213	52	3.125
214	70	2.5
215	81	1.25
216	61	2.5
217	75	2.5
218	53	3.75
219	90	2.5
220	96	3.75
221	50	2.5
222	59	1.25
223	50	3.125
224	81	3.125
225	56	3.125
226	108	3.75
227	64	1.25
228	72	2.5
229	64	3.4375
230	61	3.125
231	65	3.4375
232	60	3.75
233	68	2.5
234	84	4.0625
235	83	3.75
236	61	2.5
237	61	2.5
238	169	2.5
239	43	2.5
240	54	3.75
241	78	2.5
242	63	3.4375
243	74	2.5
244	89	3.125
245	61	2.5
246	54	2.5
247	121	2.5

## Sheet: 7.GGT
	CYP2C9（*1/*1）+VKORC1(AA)		CYP2C9（*1/*1）+VKORC1(GA+GG)		CYP2C9（*1/*3）+VKORC1(AA)		CYP2C9（*1/*3）+VKORC1(GA+GG)
	GGT IU/L（7-45）	Warfarin dose(mg/day)	GGT IU/L（7-45）	Warfarin dose(mg/day)	GGT IU/L（7-45）	Warfarin dose(mg/day)	GGT IU/L（7-45）	Warfarin dose(mg/day)
1	27	1.25	46	4.6875	22	1.55	27	2.5
2	28	2.5	17	5.3125	89	2.5	22	2.81
3	29	4.375	11	5.625	317	2.5	205	3.125
4	9	3.4375	88	2.5	34	3.125	19	3.125
5	18	3.125	194	3.4375	36	2.175	155	3.75
6	273	3.125	16	2.5	31	1.85
7	29	1.55	59	4.6875	36	2
8	32	2.5	70	2.81	32	3.75
9	261	2.5	30	3.4375	29	3.75
10	34	3.25	122	3.125	30	1.55
11	106	2.175	42	5	193	2.81
12	110	2.5	35	5	95	2.175
13	47	3.75	44	2.81	46	0.75
14	17	2.5	22	5	15	1.85
15	58	3.125	222	3.75	42	2
16	33	4.0625	87	3.125	165	2.5
17	24	2.5	99	3.125	12	2.5
18	139	2.81	31	2.5	64	1.25
19	75	2.81	58	2.5	84	1.25
20	18	3.75	25	5.625	75	2.5
21	81	2.81	105	3.75	28	3.125
22	39	2.5	23	3.125	45	1.25
23	50	3.125	34	2.5	40	1.25
24	35	2.5	157	2.5	45	3.75
25	21	3.125	90	3.125	74	1.85
26	31	3.75	21	2.5	123	2.5
27	103	2.81	103	2.5	40	3.75
28	18	3.125	95	5	53	1.85
29	208	3.75	250	3.75
30	29	2.5	126	2.5
31	13	3.125	74	3.75
32	27	2.5	20	2.5
33	71	2.5	11	2.5
34	19	3.4375	158	2.5
35	169	2.5	15	6.75
36	135	3.4375	40	5
37	42	2.5	179	3.125
38	27	4.375	49	4.375
39	106	3.75	202	3.75
40	119	2.5	32	2.5
41	191	2.5	55	4.375
42	111	3.75	16	1.85
43	37	3.4375	50	3.4375
44	61	3.4375	81	3.75
45	19	2.5	19	6.875
46	15	3.125	160	4.375
47	24	3.75	16	2.5
48	76	3.4375	114	2.5
49	95	2.5	51	3.75
50	121	2.5	100	2.5
51	76	1.55	51	4.375
52	12	5.3125	18	3.125
53	165	2.5	182	1.25
54	53	3.125	19	3.4375
55	14	2.5	73	5.625
56	149	3.4375	56	3.75
57	216	3.75	32	2.175
58	34	3.75	67	3.4375
59	16	2.5	59	4.275
60	54	0.75	18	2.81
61	22	1.55	24	2.5
62	61	3.4375	36	2.5
63	20	5	128	3.75
64	13	3.75
65	32	3.125
66	26	2.5
67	16	1.25
68	15	3.125
69	21	2.5
70	19	3.125
71	37	2.5
72	180	3.4375
73	45	3.125
74	18	3.4375
75	34	2.175
76	13	3.4375
77	109	2.5
78	13	3.75
79	140	4.0625
80	23	3.125
81	47	3.4375
82	243	3.4375
83	80	1.25
84	51	3.125
85	65	2.5
86	278	2.5
87	30	3.4375
88	34	1.55
89	63	2.5
90	27	3.125
91	55	2.81
92	58	2.5
93	18	3
94	58	2.5
95	60	2.175
96	37	2.5
97	26	2.5
98	26	2.175
99	30	2.5
100	48	2.5
101	56	3.125
102	19	2.5
103	22	3.125
104	208	3.125
105	65	3.125
106	31	2.5
107	81	3.125
108	12	3.75
109	71	2.5
110	19	4.6875
111	24	2.5
112	35	3.75
113	48	2.5
114	128	2.5
115	35	2.175
116	63	2.5
117	69	1.25
118	35	1.25
119	101	3.75
120	66	3.125
121	142	3.125
122	33	3.125
123	145	4.375
124	89	3.75
125	35	3.125
126	294	3
127	62	2.5
128	39	2.5
129	21	2.5
130	57	2.5
131	56	3.4375
132	119	3.75
133	40	4.0625
134	21	2.5
135	50	3.75
136	34	2.5
137	57	3.75
138	28	2.5
139	42	2.5
140	24	2.5
141	15	2.5
142	22	2.5
143	20	3.75
144	39	3.75
145	145	1.85
146	163	3.4375
147	95	2.5
148	27	3.75
149	32	2.5
150	24	1.25
151	162	2.5
152	67	3.4375
153	56	1.85
154	27	2.5
155	30	1.85
156	50	3.75
157	174	3.4375
158	57	2.81
159	73	2.5
160	85	2.5
161	22	2.5
162	46	3.125
163	131	2.5
164	136	3.75
165	26	2.175
166	66	2.81
167	31	2.5
168	65	1.85
169	53	3.75
170	97	2.5
171	124	3.75
172	76	3
173	96	3.1253
174	20	3.4375
175	162	3.125
176	17	3.75
177	25	1.25
178	28	2.5
179	12	5.625
180	39	3.125
181	23	3.4375
182	124	2.5
183	35	2.5
184	21	3.75
185	37	2.5
186	100	1.25
187	37	3.125
188	172	1.85
189	36	1.85
190	50	4.375
191	21	2.5
192	39	3.75
193	65	1.25
194	67	1.25
195	35	2.5
196	60	3.125
197	148	3.75
198	22	1.55
199	270	2.5
200	34	2.5
201	49	2.5
202	18	3.75
203	60	3.75
204	41	2.5
205	14	3.75
206	42	3.75
207	55	2.5
208	229	1.25
209	109	3.75
210	50	3.75
211	71	2.5
212	20	1.25
213	25	3.125
214	77	2.5
215	81	1.25
216	35	2.5
217	53	2.5
218	22	3.75
219	89	2.5
220	65	3.75
221	22	2.5
222	29	1.25
223	39	3.125
224	111	3.125
225	22	3.125
226	122	3.75
227	40	1.25
228	48	2.5
229	34	3.4375
230	108	3.125
231	16	3.4375
232	36	3.75
233	27	2.5
234	43	4.0625
235	41	3.75
236	26	2.5
237	32	2.5
238	64	2.5
239	13	2.5
240	20	3.75
241	116	2.5
242	58	3.4375
243	27	2.5
244	104	3.125
245	20	2.5
246	70	2.5
247	213	2.5

## Sheet: 8.BUN
	CYP2C9（*1/*1）+VKORC1(AA)		CYP2C9（*1/*1）+VKORC1(GA+GG)		CYP2C9（*1/*3）+VKORC1(AA)		CYP2C9（*1/*3）+VKORC1(GA+GG)
	BUN mmol/L（3.10-8.80）	Warfarin dose(mg)	BUN mmol/L（3.10-8.80）	Warfarin dose(mg)	BUN mmol/L（3.10-8.80）	Warfarin dose(mg)	BUN mmol/L（3.10-8.80）	Warfarin dose(mg)
1	11.97	1.25	13.15	4.6875	13.77	1.55	6.25	2.5
2	11.07	2.5	8.83	5.3125	20.09	2.5	6.91	2.81
3	7.25	4.375	13.91	5.625	4.32	2.5	7.52	3.125
4	10.19	3.4375	8.4	2.5	4.69	3.125	3.65	3.125
5	6.39	3.125	3.21	3.4375	3.98	2.175	11.64	3.75
6	6.35	3.125	5.61	2.5	5.53	1.85
7	16.18	1.55	5.21	4.6875	6.71	2
8	25.12	2.5	5.33	2.81	4.35	3.75
9	4.73	2.5	4.46	3.4375	6.55	3.75
10	23.93	3.25	6.66	3.125	7.37	1.55
11	7.61	2.175	3.83	5	5.99	2.81
12	12.8	2.5	10.16	5	6.94	2.175
13	6.74	3.75	3.77	2.81	9.58	0.75
14	7.48	2.5	10.45	5	7.93	1.85
15	6.35	3.125	6.91	3.75	7.53	2
16	7.12	4.0625	10.38	3.125	14.36	2.5
17	7.5	2.5	8.05	3.125	8.29	2.5
18	5.68	2.81	7.06	2.5	8.2	1.25
19	3.33	2.81	5.66	2.5	7.62	1.25
20	13.06	3.75	6.64	5.625	15.03	2.5
21	6.82	2.81	4.02	3.75	8.27	3.125
22	9.04	2.5	7.54	3.125	5.38	1.25
23	23.22	3.125	5.63	2.5	3.36	1.25
24	8.19	2.5	9.16	2.5	5.85	3.75
25	12.51	3.125	9.85	3.125	6.58	1.85
26	8.62	3.75	9.79	2.5	6.32	2.5
27	6.16	2.81	5.32	2.5	6.35	3.75
28	7	3.125	5.24	5	3.65	1.85
29	6.41	3.75	6.52	3.75
30	8.06	2.5	6.35	2.5
31	7.25	3.125	11.54	3.75
32	4.06	2.5	46.3	2.5
33	6.88	2.5	3.65	2.5
34	10.77	3.4375	18.34	2.5
35	8.16	2.5	16.4	6.75
36	6.74	3.4375	12.46	5
37	13.32	2.5	6.78	3.125
38	7.56	4.375	8.77	4.375
39	17.05	3.75	4.85	3.75
40	6	2.5	4.86	2.5
41	9.98	2.5	5.96	4.375
42	6.95	3.75	5.69	1.85
43	5.86	3.4375	8.21	3.4375
44	4.31	3.4375	7.54	3.75
45	16.67	2.5	5.24	6.875
46	17.54	3.125	4.29	4.375
47	12.16	3.75	3.25	2.5
48	3.43	3.4375	4.56	2.5
49	6.76	2.5	5.38	3.75
50	6.75	2.5	5.55	2.5
51	35.16	1.55	9.67	4.375
52	7.36	5.3125	12	3.125
53	7.12	2.5	3.38	1.25
54	11.16	3.125	4.69	3.4375
55	5.94	2.5	7.52	5.625
56	7.71	3.4375	7.27	3.75
57	3.56	3.75	12.84	2.175
58	6.18	3.75	17.84	3.4375
59	17.61	2.5	8.26	4.275
60	10.57	0.75	7.56	2.81
61	9	1.55	5.08	2.5
62	10.9	3.4375	11.12	2.5
63	9.38	5	4.61	3.75
64	6.43	3.75
65	6.47	3.125
66	12.25	2.5
67	7.17	1.25
68	8.97	3.125
69	5.09	2.5
70	5.56	3.125
71	6.13	2.5
72	9.11	3.4375
73	7.02	3.125
74	5.83	3.4375
75	5.12	2.175
76	9.45	3.4375
77	18.18	2.5
78	5.64	3.75
79	6.83	4.0625
80	7.32	3.125
81	4.74	3.4375
82	6.02	3.4375
83	4.21	1.25
84	5.47	3.125
85	5.84	2.5
86	7.82	2.5
87	4.68	3.4375
88	10.83	1.55
89	10.89	2.5
90	4.64	3.125
91	6.52	2.81
92	8.86	2.5
93	10.16	3
94	8.58	2.5
95	8.05	2.175
96	7.61	2.5
97	4.96	2.5
98	5.68	2.175
99	6.12	2.5
100	3.49	2.5
101	7.21	3.125
102	10.94	2.5
103	9.44	3.125
104	7.65	3.125
105	6.29	3.125
106	7.52	2.5
107	3.23	3.125
108	11.39	3.75
109	13.72	2.5
110	10.39	4.6875
111	13.21	2.5
112	6.36	3.75
113	9.34	2.5
114	6.12	2.5
115	7.31	2.175
116	4.36	2.5
117	6.09	1.25
118	10.46	1.25
119	3.9	3.75
120	9.09	3.125
121	7.33	3.125
122	11.31	3.125
123	7.16	4.375
124	10.56	3.75
125	12.24	3.125
126	5.83	3
127	4.68	2.5
128	12.38	2.5
129	8.49	2.5
130	3.32	2.5
131	5.42	3.4375
132	4.52	3.75
133	13.9	4.0625
134	62.84	2.5
135	12.15	3.75
136	5.26	2.5
137	5.26	3.75
138	8.19	2.5
139	9.78	2.5
140	7.26	2.5
141	7.72	2.5
142	8.11	2.5
143	9.65	3.75
144	6.35	3.75
145	6.39	1.85
146	8.25	3.4375
147	9.1	2.5
148	10.9	3.75
149	8.74	2.5
150	3.29	1.25
151	6.92	2.5
152	6.04	3.4375
153	6.58	1.85
154	6.32	2.5
155	5.86	1.85
156	7.25	3.75
157	4.35	3.4375
158	5.24	2.81
159	6.98	2.5
160	16.04	2.5
161	5.68	2.5
162	8.32	3.125
163	4.36	2.5
164	6.32	3.75
165	5.98	2.175
166	5.71	2.81
167	10.1	2.5
168	8.05	1.85
169	7.35	3.75
170	6.54	2.5
171	6.17	3.75
172	5.87	3
173	6.38	3.1253
174	6.35	3.4375
175	8.32	3.125
176	4.95	3.75
177	3.56	1.25
178	8.65	2.5
179	9.59	5.625
180	3.65	3.125
181	8.15	3.4375
182	5.69	2.5
183	6.21	2.5
184	10.63	3.75
185	2.66	2.5
186	6.54	1.25
187	5.32	3.125
188	6.98	1.85
189	7.21	1.85
190	44.56	4.375
191	6.98	2.5
192	3.25	3.75
193	7.23	1.25
194	6.55	1.25
195	7.53	2.5
196	4.32	3.125
197	3.98	3.75
198	5.69	1.55
199	6.78	2.5
200	18.36	2.5
201	6.98	2.5
202	4.56	3.75
203	7.65	3.75
204	2.35	2.5
205	6.52	3.75
206	3.75	3.75
207	8.22	2.5
208	7.25	1.25
209	6.98	3.75
210	5.85	3.75
211	6.01	2.5
212	12.4	1.25
213	3.68	3.125
214	4.52	2.5
215	3.65	1.25
216	9.17	2.5
217	5.98	2.5
218	8.23	3.75
219	7.68	2.5
220	6.98	3.75
221	6.89	2.5
222	16.24	1.25
223	7.58	3.125
224	3.86	3.125
225	4.56	3.125
226	5.85	3.75
227	6.86	1.25
228	5.89	2.5
229	6.87	3.4375
230	5.61	3.125
231	4.69	3.4375
232	5.82	3.75
233	6.94	2.5
234	6.35	4.0625
235	5.64	3.75
236	6.39	2.5
237	7.44	2.5
238	8.28	2.5
239	9.59	2.5
240	5.6	3.75
241	8.13	2.5
242	3.62	3.4375
243	6.91	2.5
244	5.69	3.125
245	6.11	2.5
246	17.46	2.5
247	7.58	2.5

## Sheet: 9.Cr
	CYP2C9（*1/*1）+VKORC1(AA)		CYP2C9（*1/*1）+VKORC1(GA+GG)		CYP2C9（*1/*3）+VKORC1(AA)		CYP2C9（*1/*3）+VKORC1(GA+GG)
	Cr µmol/L（41-81）	Warfarin dose(mg/day)	Cr µmol/L（41-81）	Warfarin dose(mg/day)	Cr µmol/L（41-81）	Warfarin dose(mg/day)	Cr µmol/L（41-81）	Warfarin dose(mg/day)
1	65	1.25	57	4.6875	74	1.55	78	2.5
2	78	2.5	73	5.3125	150	2.5	57	2.81
3	56	4.375	138	5.625	65	2.5	54	3.125
4	91	3.4375	88	2.5	43	3.125	59	3.125
5	70	3.125	57	3.4375	65	2.175	68	3.75
6	78	3.125	63	2.5	46	1.85
7	57	1.55	78	4.6875	64	2
8	124	2.5	82	2.81	47	3.75
9	63	2.5	48	3.4375	65	3.75
10	94	3.25	77	3.125	79	1.55
11	66	2.175	57	5	87	2.81
12	139	2.5	74	5	61	2.175
13	75	3.75	41	2.81	64	0.75
14	58	2.5	73	5	66	1.85
15	81	3.125	72	3.75	54	2
16	52	4.0625	389	3.125	120	2.5
17	75	2.5	58	3.125	88	2.5
18	54	2.81	105	2.5	48	1.25
19	62	2.81	46	2.5	69	1.25
20	45	3.75	76	5.625	96	2.5
21	71	2.81	50	3.75	86	3.125
22	67	2.5	79	3.125	90	1.25
23	88	3.125	47	2.5	50	1.25
24	59	2.5	69	2.5	64	3.75
25	83	3.125	91	3.125	44	1.85
26	78	3.75	51	2.5	26	2.5
27	80	2.81	49	2.5	48	3.75
28	54	3.125	63	5	61	1.85
29	68	3.75	68	3.75
30	56	2.5	69	2.5
31	66	3.125	150	3.75
32	65	2.5	229	2.5
33	77	2.5	75	2.5
34	90	3.4375	98	2.5
35	98	2.5	65	6.75
36	80	3.4375	95	5
37	197	2.5	68	3.125
38	78	4.375	75	4.375
39	161	3.75	68	3.75
40	57	2.5	65	2.5
41	95	2.5	54	4.375
42	68	3.75	61	1.85
43	76	3.4375	61	3.4375
44	89	3.4375	78	3.75
45	60	2.5	68	6.875
46	125	3.125	70	4.375
47	63	3.75	56	2.5
48	39	3.4375	51	2.5
49	109	2.5	74	3.75
50	58	2.5	69	2.5
51	180	1.55	79	4.375
52	44	5.3125	84	3.125
53	65	2.5	52	1.25
54	82	3.125	79	3.4375
55	52	2.5	77	5.625
56	341	3.4375	85	3.75
57	35	3.75	118	2.175
58	58	3.75	70	3.4375
59	136	2.5	68	4.275
60	71	0.75	56	2.81
61	85	1.55	65	2.5
62	159	3.4375	41	2.5
63	90	5	66	3.75
64	53	3.75
65	80	3.125
66	66	2.5
67	50	1.25
68	62	3.125
69	44	2.5
70	59	3.125
71	88	2.5
72	81	3.4375
73	66	3.125
74	62	3.4375
75	69	2.175
76	71	3.4375
77	102	2.5
78	53	3.75
79	67	4.0625
80	77	3.125
81	54	3.4375
82	69	3.4375
83	40	1.25
84	100	3.125
85	77	2.5
86	69	2.5
87	55	3.4375
88	54	1.55
89	52	2.5
90	60	3.125
91	77	2.81
92	52	2.5
93	111	3
94	66	2.5
95	50	2.175
96	54	2.5
97	77	2.5
98	59	2.175
99	61	2.5
100	63	2.5
101	40	3.125
102	86	2.5
103	61	3.125
104	54	3.125
105	88	3.125
106	51	2.5
107	55	3.125
108	102	3.75
109	66	2.5
110	80	4.6875
111	78	2.5
112	79	3.75
113	78	2.5
114	58	2.5
115	78	2.175
116	71	2.5
117	70	1.25
118	94	1.25
119	37	3.75
120	96	3.125
121	73	3.125
122	81	3.125
123	56	4.375
124	150	3.75
125	118	3.125
126	67	3
127	58	2.5
128	73	2.5
129	50	2.5
130	65	2.5
131	59	3.4375
132	68	3.75
133	70	4.0625
134	127	2.5
135	51	3.75
136	71	2.5
137	78	3.75
138	74	2.5
139	77	2.5
140	44	2.5
141	36	2.5
142	42	2.5
143	72	3.75
144	63	3.75
145	62	1.85
146	52	3.4375
147	71	2.5
148	69	3.75
149	56	2.5
150	51	1.25
151	69	2.5
152	58	3.4375
153	46	1.85
154	73	2.5
155	82	1.85
156	66	3.75
157	50	3.4375
158	61	2.81
159	69	2.5
160	81	2.5
161	56	2.5
162	49	3.125
163	86	2.5
164	72	3.75
165	46	2.175
166	56	2.81
167	109	2.5
168	62	1.85
169	71	3.75
170	36	2.5
171	92	3.75
172	55	3
173	49	3.1253
174	58	3.4375
175	59	3.125
176	54	3.75
177	45	1.25
178	70	2.5
179	65	5.625
180	66	3.125
181	59	3.4375
182	85	2.5
183	76	2.5
184	84	3.75
185	38	2.5
186	60	1.25
187	75	3.125
188	59	1.85
189	45	1.85
190	183	4.375
191	61	2.5
192	59	3.75
193	72	1.25
194	77	1.25
195	60	2.5
196	59	3.125
197	48	3.75
198	69	1.55
199	72	2.5
200	123	2.5
201	88	2.5
202	49	3.75
203	81	3.75
204	60	2.5
205	55	3.75
206	43	3.75
207	46	2.5
208	69	1.25
209	71	3.75
210	73	3.75
211	65	2.5
212	53	1.25
213	69	3.125
214	77	2.5
215	52	1.25
216	53	2.5
217	63	2.5
218	58	3.75
219	42	2.5
220	36	3.75
221	85	2.5
222	86	1.25
223	58	3.125
224	47	3.125
225	65	3.125
226	54	3.75
227	61	1.25
228	65	2.5
229	87	3.4375
230	63	3.125
231	62	3.4375
232	64	3.75
233	65	2.5
234	75	4.0625
235	86	3.75
236	74	2.5
237	87	2.5
238	92	2.5
239	83	2.5
240	71	3.75
241	100	2.5
242	69	3.4375
243	68	2.5
244	78	3.125
245	66	2.5
246	182	2.5
247	85	2.5

[truncated: 2 more sheets: 10.UA, 11.TCa]
